# Supplementary material for: Crystal structure of catena-poly[[aqua­bis­(4-formyl­benzoato)-κ2 O 1,O 1′;κO 1-zinc]-μ-pyrazine-κ2 N:N′]
Source: Acta Crystallogr E Crystallogr Commun. 2015 Mar 21;71(Pt 4):402–5. doi: 10.1107/S2056989015005472 (PMC4438816; doi:10.1107/S2056989015005472)
Supplement: Supplementary file 1 [file e-71-00402-sup1.cif]

##############################################################################
#                                                                            #
# This CIF contains the data in a paper accepted for publication in          #
# Acta Crystallographica Section E. It conforms to the requirements of       #
# Notes for Authors for Acta Crystallographica Section E, and has been       #
# peer reviewed under the auspices of the IUCr Commission on Journals.       #
#                                                                            #
# Full details of the Crystallographic Information File format               #
# are given in the paper "The Crystallographic Information File (CIF):       #
# a New Standard Archive File for Crystallography" by S. R. Hall, F. H.      #
# Allen and I. D. Brown [Acta Cryst. (1991), A47, 655-685].                  #
#                                                                            #
# The current version of the core CIF dictionary is obtainable from          #
# ftp://ftp.iucr.org/pub/cif_core.dic.                                       #
#                                                                            #
# Software is freely available for graphical display of the structure(s)     #
# in this CIF. For information consult the CIF software page                 #
# http://www.iucr.org/resources/cif/software.                                #
#                                                                            #
# This file may be used for bona fide research purposes within the           #
# scientific community so long as proper attribution is given to the journal # 
# article from which it was obtained.                                        #
#                                                                            #
##############################################################################
data_I
_database_code_depnum_ccdc_archive 'CCDC 1054503'
_audit_creation_method     SHELXL-97
_chemical_name_systematic
;\
<i>catena</i>-Poly[[aquabis(4-formylbenzoato)-\k^2^<i>O</i>^1^,<i>O</i>^1'^;\
\k<i>O</i>^1^-zinc]-\m-pyrazine-\k^2^<i>N</i>:<i>N</i>']
;
_chemical_name_common     ?
_chemical_formula_moiety     'C20 H16 N2 O7 Zn'
_chemical_formula_sum     'C20 H16 N2 O7 Zn'
_chemical_formula_iupac     '[Zn (C8 H5 O3)2 (C4 H4 N2) (H2 O)]'
_chemical_formula_weight     461.74
_chemical_melting_point     ?
_symmetry_cell_setting     monoclinic
_space_group_name_H-M_alt     'P 21/c'
_space_group_name_Hall     '-P 2ybc'
loop_
    _symmetry_equiv_pos_as_xyz
    'x, y, z'
    '-x, y+1/2, -z+1/2'
    '-x, -y, -z'
    'x, -y-1/2, z-1/2'
_cell_length_a     22.4721(7)
_cell_length_b     7.1729(2)
_cell_length_c     23.6377(8)
_cell_angle_alpha     90.00
_cell_angle_beta     91.764(2)
_cell_angle_gamma     90.00
_cell_volume     3808.4(2)
_cell_formula_units_Z     8
_cell_measurement_reflns_used     9153
_cell_measurement_theta_min     2.72
_cell_measurement_theta_max     28.29
_cell_measurement_temperature     296(2)
_exptl_crystal_description     block
_exptl_crystal_colour     colorless
_exptl_crystal_size_max     0.50
_exptl_crystal_size_mid     0.29
_exptl_crystal_size_min     0.28
_exptl_crystal_density_diffrn     1.611
_exptl_crystal_density_meas     ?
_exptl_crystal_density_method     'not measured'
_exptl_crystal_F_000     1888
_exptl_absorpt_coefficient_mu     1.337
_exptl_absorpt_correction_type     multi-scan
_exptl_absorpt_process_details
;
(<i>SADABS</i>; Bruker, 2012)
;
_exptl_absorpt_correction_T_min     0.6284
_exptl_absorpt_correction_T_max     0.6758
_exptl_special_details     ?
_diffrn_ambient_temperature     296(2)
_diffrn_radiation_type     MoK\a
_diffrn_radiation_wavelength     0.71073
_diffrn_radiation_source     'fine-focus sealed tube'
_diffrn_radiation_monochromator     graphite
_diffrn_measurement_device_type     'Bruker SMART BREEZE CCD diffractometer'
_diffrn_measurement_method     '\f and \w scans'
_diffrn_detector_area_resol_mean     ?
_diffrn_reflns_number     87627
_diffrn_reflns_av_R_equivalents     0.0307
_diffrn_reflns_av_sigmaI/netI     0.0191
_diffrn_reflns_theta_min     1.72
_diffrn_reflns_theta_max     28.42
_diffrn_reflns_theta_full     28.42
_diffrn_measured_fraction_theta_max     0.998
_diffrn_measured_fraction_theta_full     0.998
_diffrn_reflns_limit_h_min     -30
_diffrn_reflns_limit_h_max     30
_diffrn_reflns_limit_k_min     -9
_diffrn_reflns_limit_k_max     9
_diffrn_reflns_limit_l_min     -31
_diffrn_reflns_limit_l_max     31
_diffrn_standards_number     ?
_diffrn_standards_interval_count     ?
_diffrn_standards_interval_time     ?
_diffrn_standards_decay_%     ?
_refine_special_details
;
 Refinement of F^2^ against ALL reflections.  The weighted R-factor wR and
 goodness of fit S are based on F^2^, conventional R-factors R are based
 on F, with F set to zero for negative F^2^. The threshold expression of
 F^2^ > 2sigma(F^2^) is used only for calculating R-factors(gt) etc. and is
 not relevant to the choice of reflections for refinement.  R-factors based
 on F^2^ are statistically about twice as large as those based on F, and R-
 factors based on ALL data will be even larger.
;
_reflns_number_total     9571
_reflns_number_gt     7984
_reflns_threshold_expression     I>2\s(I)
_refine_ls_structure_factor_coef     Fsqd
_refine_ls_matrix_type     full
_refine_ls_R_factor_all     0.0513
_refine_ls_R_factor_gt     0.0411
_refine_ls_wR_factor_gt     0.0977
_refine_ls_wR_factor_ref     0.1018
_refine_ls_goodness_of_fit_ref     1.101
_refine_ls_restrained_S_all     1.119
_refine_ls_number_reflns     9571
_refine_ls_number_parameters     583
_refine_ls_number_restraints     8
_refine_ls_hydrogen_treatment     mixed
_refine_ls_weighting_scheme     calc
_refine_ls_weighting_details
         'calc w=1/[\s^2^(Fo^2^)+(0.0365P)^2^+4.5517P] where P=(Fo^2^+2Fc^2^)/3'
_atom_sites_solution_hydrogens     geom
_atom_sites_solution_primary     direct
_atom_sites_solution_secondary     difmap
_refine_ls_shift/su_max     0.002
_refine_ls_shift/su_mean     0.000
_refine_diff_density_max     0.638
_refine_diff_density_min     -0.654
_refine_ls_extinction_method     none
_refine_ls_extinction_coef     ?
loop_
    _atom_type_symbol
    _atom_type_description
    _atom_type_scat_dispersion_real
    _atom_type_scat_dispersion_imag
    _atom_type_scat_source
    'C' 'C' 0.0033 0.0016
                         'International Tables Vol C Tables 4.2.6.8 and 6.1.1.4'
    'H' 'H' 0.0000 0.0000
                         'International Tables Vol C Tables 4.2.6.8 and 6.1.1.4'
    'N' 'N' 0.0061 0.0033
                         'International Tables Vol C Tables 4.2.6.8 and 6.1.1.4'
    'O' 'O' 0.0106 0.0060
                         'International Tables Vol C Tables 4.2.6.8 and 6.1.1.4'
    'Zn' 'Zn' 0.2839 1.4301
                         'International Tables Vol C Tables 4.2.6.8 and 6.1.1.4'
_computing_data_collection
;
<i>APEX2</i> (Bruker, 2012)
;
_computing_cell_refinement
;
<i>SAINT</i> (Bruker, 2012)
;
_computing_data_reduction
;
<i>SAINT</i> (Bruker, 2012)
;
_computing_structure_solution
;
<i>SHELXS97</i> (Sheldrick, 2008)
;
_computing_structure_refinement
;
<i>SHELXL97</i> (Sheldrick, 2008)
;
_computing_molecular_graphics
;
<i>ORTEP-3</i> for Windows (Farrugia, 2012)
;
_computing_publication_material
;
WinGX  (Farrugia, 2012) and PLATON (Spek, 2009)
;
loop_
    _atom_site_type_symbol
    _atom_site_label
    _atom_site_fract_x
    _atom_site_fract_y
    _atom_site_fract_z
    _atom_site_U_iso_or_equiv
    _atom_site_adp_type
    _atom_site_calc_flag
    _atom_site_refinement_flags
    _atom_site_occupancy
    _atom_site_symmetry_multiplicity
    _atom_site_disorder_assembly
    _atom_site_disorder_group
    Zn Zn1 0.744994(11) 0.75073(4) 0.403123(11) 0.02258(7) Uani d . 1 1 . .
    Zn Zn2 0.747592(11) 0.65126(4) 0.153050(11) 0.02257(7) Uani d . 1 1 . .
    O O1 0.64782(8) 0.7653(3) 0.39486(8) 0.0367(4) Uani d . 1 1 . .
    O O2 0.68812(7) 0.7386(3) 0.47961(8) 0.0382(4) Uani d . 1 1 . .
    O O3 0.82950(8) 0.7338(3) 0.42612(9) 0.0431(5) Uani d . 1 1 . .
    O O4 0.85759(9) 0.8088(4) 0.51393(10) 0.0694(8) Uani d . 1 1 . .
    O O5A 0.36210(12) 0.7654(6) 0.51051(16) 0.0724(11) Uani d P 0.75 1 . .
    O O5B 0.3980(6) 0.710(2) 0.5801(6) 0.107(5) Uani d P 0.25 1 . .
    O O6 1.15317(10) 0.6472(5) 0.43755(12) 0.0785(9) Uani d . 1 1 . .
    O O7 0.75486(8) 0.7571(3) 0.31819(7) 0.0313(4) Uani d D 1 1 . .
    H H71 0.7277(10) 0.721(4) 0.2918(10) 0.045(9) Uiso d D 1 1 . .
    H H72 0.7893(8) 0.736(4) 0.3040(11) 0.033(8) Uiso d D 1 1 . .
    O O8 0.64987(8) 0.6395(3) 0.14295(8) 0.0382(4) Uani d . 1 1 . .
    O O9 0.69021(7) 0.6319(3) 0.22812(8) 0.0396(4) Uani d . 1 1 . .
    O O10 0.83197(8) 0.6462(3) 0.17805(9) 0.0433(5) Uani d . 1 1 . .
    O O11 0.85687(9) 0.7240(4) 0.26661(9) 0.0617(7) Uani d . 1 1 . .
    O O12A 0.36444(14) 0.6022(7) 0.25759(18) 0.0804(13) Uani d P 0.70 1 . .
    O O12B 0.4034(4) 0.5896(16) 0.3355(5) 0.091(3) Uani d P 0.30 1 . .
    O O13 1.15688(9) 0.6937(4) 0.18855(11) 0.0677(7) Uani d . 1 1 . .
    O O14 0.75787(8) 0.6458(3) 0.06810(8) 0.0330(4) Uani d D 1 1 . .
    H H141 0.7321(10) 0.667(4) 0.0432(10) 0.031(8) Uiso d D 1 1 . .
    H H142 0.7912(10) 0.665(5) 0.0536(13) 0.052(10) Uiso d D 1 1 . .
    N N1 0.74426(8) 1.0554(3) 0.40613(8) 0.0266(4) Uani d . 1 1 . .
    N N2 0.74172(8) 1.4441(3) 0.40378(8) 0.0272(4) Uani d . 1 1 . .
    N N3 0.74446(8) 0.9567(3) 0.15473(9) 0.0273(4) Uani d . 1 1 . .
    N N4 0.74520(8) 1.3452(3) 0.15394(8) 0.0261(4) Uani d . 1 1 . .
    C C1 0.64294(10) 0.7548(3) 0.44733(11) 0.0287(5) Uani d . 1 1 . .
    C C2 0.58192(10) 0.7557(3) 0.47132(10) 0.0262(5) Uani d . 1 1 . .
    C C3 0.57341(11) 0.7017(4) 0.52678(11) 0.0337(5) Uani d . 1 1 . .
    H H3 0.6059 0.6714 0.5503 0.040 Uiso calc R 1 1 . .
    C C4 0.51606(12) 0.6931(4) 0.54700(11) 0.0373(6) Uani d . 1 1 . .
    H H4 0.5101 0.6543 0.5839 0.045 Uiso calc R 1 1 . .
    C C5 0.46791(11) 0.7419(4) 0.51255(13) 0.0376(6) Uani d . 1 1 . .
    C C6 0.47625(11) 0.8009(4) 0.45766(12) 0.0396(6) Uani d . 1 1 . .
    H H6 0.4438 0.8366 0.4348 0.048 Uiso calc R 1 1 . .
    C C7 0.53321(11) 0.8062(4) 0.43705(11) 0.0324(5) Uani d . 1 1 . .
    H H7 0.5389 0.8440 0.4000 0.039 Uiso calc R 1 1 . .
    C C8 0.40702(14) 0.7343(5) 0.53588(17) 0.0566(9) Uani d . 1 1 . .
    H H8 0.4038 0.6009 0.5274 0.068 Uiso calc R 1 1 . .
    C C9 0.86731(10) 0.7533(3) 0.46598(11) 0.0307(5) Uani d . 1 1 . .
    C C10 0.93070(10) 0.7064(3) 0.45186(10) 0.0257(5) Uani d . 1 1 . .
    C C11 0.94340(11) 0.6169(4) 0.40145(11) 0.0316(5) Uani d . 1 1 . .
    H H11 0.9128 0.5835 0.3761 0.038 Uiso calc R 1 1 . .
    C C12 1.00211(11) 0.5777(4) 0.38922(11) 0.0349(6) Uani d . 1 1 . .
    H H12 1.0107 0.5146 0.3561 0.042 Uiso calc R 1 1 . .
    C C13 1.04793(11) 0.6319(4) 0.42600(11) 0.0331(5) Uani d . 1 1 . .
    C C14 1.03533(11) 0.7237(4) 0.47596(11) 0.0349(6) Uani d . 1 1 . .
    H H14 1.0661 0.7617 0.5005 0.042 Uiso calc R 1 1 . .
    C C15 0.97691(11) 0.7583(4) 0.48905(11) 0.0319(5) Uani d . 1 1 . .
    H H15 0.9684 0.8167 0.5230 0.038 Uiso calc R 1 1 . .
    C C16 1.11037(13) 0.5922(5) 0.41156(15) 0.0518(8) Uani d D 1 1 . .
    H H16 1.1144(15) 0.523(5) 0.3781(10) 0.064(11) Uiso d D 1 1 . .
    C C17 0.71703(11) 1.1488(3) 0.36395(11) 0.0333(5) Uani d . 1 1 . .
    H H17 0.6983 1.0825 0.3347 0.040 Uiso calc R 1 1 . .
    C C18 0.71592(11) 1.3417(3) 0.36259(11) 0.0328(5) Uani d . 1 1 . .
    H H18 0.6968 1.4016 0.3323 0.039 Uiso calc R 1 1 . .
    C C19 0.76825(12) 1.3503(3) 0.44611(11) 0.0324(5) Uani d . 1 1 . .
    H H19 0.7863 1.4165 0.4758 0.039 Uiso calc R 1 1 . .
    C C20 0.76983(11) 1.1575(3) 0.44727(11) 0.0309(5) Uani d . 1 1 . .
    H H20 0.7892 1.0976 0.4775 0.037 Uiso calc R 1 1 . .
    C C21 0.64505(10) 0.6280(3) 0.19529(11) 0.0292(5) Uani d . 1 1 . .
    C C22 0.58421(10) 0.6087(3) 0.21928(10) 0.0256(5) Uani d . 1 1 . .
    C C23 0.57669(11) 0.6078(4) 0.27715(11) 0.0362(6) Uani d . 1 1 . .
    H H23 0.6096 0.6147 0.3019 0.043 Uiso calc R 1 1 . .
    C C24 0.51980(12) 0.5964(4) 0.29793(12) 0.0411(6) Uani d . 1 1 . .
    H H24 0.5147 0.5928 0.3368 0.049 Uiso calc R 1 1 . .
    C C25 0.47064(11) 0.5905(4) 0.26150(12) 0.0368(6) Uani d . 1 1 . .
    C C26 0.47806(11) 0.5890(4) 0.20375(12) 0.0419(7) Uani d . 1 1 . .
    H H26 0.4451 0.5832 0.1790 0.050 Uiso calc R 1 1 . .
    C C27 0.53487(11) 0.5963(4) 0.18292(11) 0.0349(6) Uani d . 1 1 . .
    H H27 0.5400 0.5928 0.1440 0.042 Uiso calc R 1 1 . .
    C C28 0.40987(14) 0.5920(5) 0.28524(17) 0.0579(9) Uani d . 1 1 . .
    H H28 0.4083 0.4555 0.2839 0.069 Uiso calc R 1 1 . .
    C C29 0.86873(10) 0.6787(3) 0.21806(11) 0.0306(5) Uani d . 1 1 . .
    C C30 0.93360(10) 0.6650(3) 0.20327(10) 0.0248(5) Uani d . 1 1 . .
    C C31 0.94955(10) 0.5928(3) 0.15123(10) 0.0297(5) Uani d . 1 1 . .
    H H31 0.9204 0.5538 0.1251 0.036 Uiso calc R 1 1 . .
    C C32 1.00910(10) 0.5795(4) 0.13868(10) 0.0315(5) Uani d . 1 1 . .
    H H32 1.0200 0.5284 0.1043 0.038 Uiso calc R 1 1 . .
    C C33 1.05277(10) 0.6418(4) 0.17684(11) 0.0297(5) Uani d . 1 1 . .
    C C34 1.03676(11) 0.7148(4) 0.22858(11) 0.0322(5) Uani d . 1 1 . .
    H H34 1.0660 0.7570 0.2542 0.039 Uiso calc R 1 1 . .
    C C35 0.97750(10) 0.7249(3) 0.24191(10) 0.0296(5) Uani d . 1 1 . .
    H H35 0.9669 0.7719 0.2768 0.035 Uiso calc R 1 1 . .
    C C36 1.11601(12) 0.6292(5) 0.16198(13) 0.0442(7) Uani d D 1 1 . .
    H H36 1.1225(14) 0.564(4) 0.1284(10) 0.055(10) Uiso d D 1 1 . .
    C C37 0.71896(11) 1.0551(4) 0.11238(11) 0.0335(5) Uani d . 1 1 . .
    H H37 0.7006 0.9920 0.0822 0.040 Uiso calc R 1 1 . .
    C C38 0.71914(12) 1.2480(3) 0.11217(11) 0.0335(6) Uani d . 1 1 . .
    H H38 0.7006 1.3111 0.0821 0.040 Uiso calc R 1 1 . .
    C C39 0.77052(12) 1.2490(3) 0.19636(11) 0.0328(5) Uani d . 1 1 . .
    H H39 0.7890 1.3126 0.2264 0.039 Uiso calc R 1 1 . .
    C C40 0.76986(11) 1.0558(3) 0.19668(11) 0.0321(5) Uani d . 1 1 . .
    H H40 0.7877 0.9932 0.2272 0.039 Uiso calc R 1 1 . .
loop_
    _atom_site_aniso_label
    _atom_site_aniso_U_11
    _atom_site_aniso_U_22
    _atom_site_aniso_U_33
    _atom_site_aniso_U_12
    _atom_site_aniso_U_13
    _atom_site_aniso_U_23
    Zn1 0.02006(13) 0.02144(13) 0.02640(14) 0.00033(9) 0.00340(10) -0.00053(10)
    Zn2 0.02074(13) 0.02083(13) 0.02630(14) -0.00049(10) 0.00335(10) 0.00102(10)
    O1 0.0300(9) 0.0457(11) 0.0349(10) -0.0038(8) 0.0098(8) -0.0034(8)
    O2 0.0223(8) 0.0499(12) 0.0423(11) 0.0011(8) -0.0006(7) -0.0106(9)
    O3 0.0236(9) 0.0478(12) 0.0574(13) 0.0031(8) -0.0049(8) -0.0026(10)
    O4 0.0330(11) 0.127(2) 0.0487(14) 0.0129(13) 0.0135(10) -0.0189(15)
    O5A 0.0228(14) 0.105(3) 0.090(3) 0.0029(16) 0.0116(15) 0.006(2)
    O5B 0.083(9) 0.128(12) 0.114(11) -0.029(8) 0.070(8) -0.022(9)
    O6 0.0254(11) 0.123(3) 0.088(2) 0.0033(13) 0.0009(12) -0.0048(18)
    O7 0.0287(9) 0.0424(11) 0.0229(9) -0.0004(8) 0.0060(7) -0.0031(8)
    O8 0.0317(9) 0.0470(11) 0.0365(10) 0.0034(8) 0.0115(8) 0.0083(9)
    O9 0.0229(8) 0.0515(12) 0.0444(11) -0.0041(8) 0.0007(8) -0.0131(9)
    O10 0.0234(8) 0.0470(12) 0.0592(13) 0.0007(8) -0.0036(8) -0.0072(10)
    O11 0.0315(10) 0.113(2) 0.0416(12) 0.0092(12) 0.0132(9) -0.0065(13)
    O12A 0.0252(16) 0.127(4) 0.090(3) 0.0002(19) 0.0110(17) -0.001(3)
    O12B 0.065(6) 0.109(8) 0.102(8) -0.022(5) 0.055(6) -0.029(6)
    O13 0.0263(10) 0.102(2) 0.0753(17) -0.0053(12) 0.0011(11) -0.0160(15)
    O14 0.0289(9) 0.0440(11) 0.0261(9) 0.0013(8) 0.0036(8) 0.0062(8)
    N1 0.0242(9) 0.0219(9) 0.0339(11) 0.0006(8) 0.0043(8) 0.0010(8)
    N2 0.0276(9) 0.0213(9) 0.0328(11) 0.0025(8) 0.0033(8) 0.0017(8)
    N3 0.0241(9) 0.0202(9) 0.0378(11) -0.0009(8) 0.0056(8) 0.0024(8)
    N4 0.0279(10) 0.0212(9) 0.0293(10) 0.0006(8) 0.0015(8) 0.0019(8)
    C1 0.0233(11) 0.0258(12) 0.0372(14) -0.0035(9) 0.0057(10) -0.0090(10)
    C2 0.0207(10) 0.0272(12) 0.0308(12) -0.0009(9) 0.0033(9) -0.0050(9)
    C3 0.0276(12) 0.0425(14) 0.0309(13) 0.0020(11) -0.0002(10) -0.0018(11)
    C4 0.0385(14) 0.0435(15) 0.0305(14) -0.0034(12) 0.0127(11) -0.0022(11)
    C5 0.0273(12) 0.0373(14) 0.0487(16) -0.0041(10) 0.0113(11) -0.0088(12)
    C6 0.0244(12) 0.0466(16) 0.0475(17) 0.0026(11) -0.0026(11) -0.0021(13)
    C7 0.0292(12) 0.0385(14) 0.0294(13) 0.0000(10) 0.0015(10) 0.0041(11)
    C8 0.0388(17) 0.057(2) 0.076(3) -0.0081(15) 0.0245(17) -0.0156(18)
    C9 0.0214(11) 0.0299(13) 0.0410(14) 0.0004(9) 0.0052(10) 0.0038(11)
    C10 0.0219(10) 0.0270(11) 0.0284(12) 0.0012(9) 0.0027(9) 0.0028(9)
    C11 0.0277(11) 0.0367(13) 0.0302(13) -0.0012(10) -0.0025(10) -0.0047(10)
    C12 0.0346(13) 0.0396(14) 0.0306(13) 0.0051(11) 0.0055(10) -0.0060(11)
    C13 0.0247(11) 0.0368(13) 0.0381(14) 0.0026(10) 0.0051(10) 0.0052(11)
    C14 0.0233(11) 0.0467(15) 0.0345(14) -0.0022(11) -0.0042(10) 0.0007(12)
    C15 0.0285(12) 0.0397(14) 0.0275(13) -0.0003(10) 0.0015(10) -0.0044(10)
    C16 0.0300(14) 0.070(2) 0.056(2) 0.0089(14) 0.0085(14) 0.0000(17)
    C17 0.0341(13) 0.0259(12) 0.0392(14) 0.0006(10) -0.0065(11) -0.0035(10)
    C18 0.0335(12) 0.0260(12) 0.0386(14) 0.0046(10) -0.0065(11) 0.0022(10)
    C19 0.0391(13) 0.0257(12) 0.0323(13) -0.0029(10) -0.0014(11) -0.0017(10)
    C20 0.0346(12) 0.0262(12) 0.0319(13) 0.0012(10) 0.0002(10) 0.0044(10)
    C21 0.0239(11) 0.0220(11) 0.0421(15) -0.0005(9) 0.0064(10) -0.0019(10)
    C22 0.0229(10) 0.0243(11) 0.0297(12) -0.0017(8) 0.0034(9) -0.0015(9)
    C23 0.0309(12) 0.0489(16) 0.0288(13) -0.0028(11) -0.0006(10) -0.0011(11)
    C24 0.0422(15) 0.0528(17) 0.0289(14) -0.0046(13) 0.0115(11) -0.0025(12)
    C25 0.0288(12) 0.0343(14) 0.0481(16) -0.0030(10) 0.0127(11) -0.0048(12)
    C26 0.0260(12) 0.0557(18) 0.0438(16) -0.0033(12) -0.0030(11) -0.0059(13)
    C27 0.0305(12) 0.0480(16) 0.0263(13) -0.0023(11) 0.0012(10) -0.0029(11)
    C28 0.0391(17) 0.054(2) 0.082(3) -0.0064(14) 0.0261(17) -0.0099(18)
    C29 0.0231(11) 0.0282(12) 0.0407(14) 0.0024(9) 0.0048(10) 0.0026(10)
    C30 0.0223(10) 0.0234(11) 0.0287(12) 0.0027(8) 0.0031(9) 0.0021(9)
    C31 0.0267(11) 0.0333(13) 0.0289(12) 0.0014(10) -0.0036(9) -0.0064(10)
    C32 0.0304(12) 0.0380(14) 0.0263(12) 0.0051(10) 0.0024(9) -0.0068(10)
    C33 0.0244(11) 0.0326(13) 0.0321(13) 0.0033(9) 0.0042(9) -0.0007(10)
    C34 0.0260(11) 0.0367(13) 0.0337(14) 0.0007(10) -0.0044(10) -0.0076(11)
    C35 0.0290(12) 0.0326(13) 0.0272(12) 0.0046(10) 0.0026(9) -0.0075(10)
    C36 0.0272(13) 0.0592(19) 0.0465(17) 0.0049(13) 0.0065(12) -0.0079(15)
    C37 0.0323(12) 0.0257(12) 0.0420(14) -0.0025(10) -0.0074(11) -0.0023(11)
    C38 0.0357(13) 0.0265(12) 0.0378(14) 0.0007(10) -0.0079(11) 0.0031(10)
    C39 0.0423(14) 0.0256(12) 0.0302(13) 0.0001(10) -0.0038(11) 0.0004(10)
    C40 0.0398(13) 0.0253(12) 0.0312(13) 0.0029(10) -0.0002(10) 0.0054(10)
_geom_special_details
;
 All esds (except the esd in the dihedral angle between two l.s. planes)
 are estimated using the full covariance matrix.  The cell esds are taken
 into account individually in the estimation of esds in distances, angles
 and torsion angles; correlations between esds in cell parameters are only
 used when they are defined by crystal symmetry.  An approximate (isotropic)
 treatment of cell esds is used for estimating esds involving l.s. planes.
;
loop_
    _geom_bond_atom_site_label_1
    _geom_bond_atom_site_label_2
    _geom_bond_site_symmetry_2
    _geom_bond_distance
    _geom_bond_publ_flag
    Zn1 O1 . 2.1889(18) ?
    Zn1 O2 . 2.2477(19) ?
    Zn1 O3 . 1.9628(18) ?
    Zn1 O7 . 2.0271(17) ?
    Zn2 O8 . 2.2034(18) ?
    Zn2 O9 . 2.2297(19) ?
    Zn2 O10 . 1.9689(18) ?
    Zn2 O14 . 2.0288(18) ?
    Zn1 N1 . 2.186(2) ?
    Zn1 N2 1_545 2.200(2) ?
    Zn2 N3 . 2.192(2) ?
    Zn2 N4 1_545 2.1957(19) ?
    Zn1 C1 . 2.550(2) ?
    Zn2 C21 . 2.545(2) ?
    O1 C1 . 1.251(3) ?
    O2 C1 . 1.256(3) ?
    O3 C9 . 1.257(3) ?
    O4 C9 . 1.227(3) ?
    O5A C8 . 1.179(5) ?
    O6 C16 . 1.192(4) ?
    O7 H71 . 0.897(16) ?
    O7 H72 . 0.866(16) ?
    O8 C21 . 1.248(3) ?
    O9 C21 . 1.259(3) ?
    O10 C29 . 1.258(3) ?
    O11 C29 . 1.230(3) ?
    O13 C36 . 1.190(4) ?
    O14 H141 . 0.826(17) ?
    O14 H142 . 0.845(18) ?
    N1 C17 . 1.334(3) ?
    N1 C20 . 1.333(3) ?
    N2 Zn1 1_565 2.200(2) ?
    N2 C18 . 1.338(3) ?
    N2 C19 . 1.331(3) ?
    N3 C37 . 1.339(3) ?
    N3 C40 . 1.334(3) ?
    N4 Zn2 1_565 2.1957(19) ?
    N4 C38 . 1.330(3) ?
    N4 C39 . 1.331(3) ?
    C2 C1 . 1.500(3) ?
    C2 C3 . 1.386(3) ?
    C2 C7 . 1.390(3) ?
    C3 C4 . 1.390(3) ?
    C3 H3 . 0.9300 ?
    C4 H4 . 0.9300 ?
    C5 C4 . 1.379(4) ?
    C5 C6 . 1.383(4) ?
    C5 C8 . 1.492(4) ?
    C6 H6 . 0.9300 ?
    C7 C6 . 1.384(3) ?
    C7 H7 . 0.9300 ?
    C8 O5B . 1.086(14) ?
    C8 H8 . 0.9800 ?
    C10 C9 . 1.511(3) ?
    C10 C15 . 1.390(3) ?
    C11 C10 . 1.391(3) ?
    C11 C12 . 1.388(3) ?
    C11 H11 . 0.9300 ?
    C12 C13 . 1.383(4) ?
    C12 H12 . 0.9300 ?
    C13 C16 . 1.482(4) ?
    C14 C13 . 1.389(4) ?
    C14 H14 . 0.9300 ?
    C15 C14 . 1.380(3) ?
    C15 H15 . 0.9300 ?
    C16 H16 . 0.943(18) ?
    C17 H17 . 0.9300 ?
    C18 C17 . 1.384(3) ?
    C18 H18 . 0.9300 ?
    C19 H19 . 0.9300 ?
    C21 C22 . 1.503(3) ?
    C22 C23 . 1.383(3) ?
    C22 C27 . 1.385(3) ?
    C23 C24 . 1.386(4) ?
    C23 H23 . 0.9300 ?
    C24 H24 . 0.9300 ?
    C25 C24 . 1.380(4) ?
    C25 C28 . 1.492(4) ?
    C26 C25 . 1.380(4) ?
    C26 H26 . 0.9300 ?
    C27 C26 . 1.383(3) ?
    C27 H27 . 0.9300 ?
    C28 O12A . 1.197(5) ?
    C28 O12B . 1.202(10) ?
    C28 H28 . 0.9800 ?
    C31 C32 . 1.383(3) ?
    C31 C30 . 1.392(3) ?
    C31 H31 . 0.9300 ?
    C34 C35 . 1.380(3) ?
    C34 C33 . 1.388(3) ?
    C34 H34 . 0.9300 ?
    C20 C19 . 1.384(3) ?
    C20 H20 . 0.9300 ?
    C30 C35 . 1.392(3) ?
    C30 C29 . 1.513(3) ?
    C32 C33 . 1.386(3) ?
    C32 H32 . 0.9300 ?
    C33 C36 . 1.477(3) ?
    C35 H35 . 0.9300 ?
    C36 H36 . 0.937(18) ?
    C37 H37 . 0.9300 ?
    C38 C37 . 1.383(3) ?
    C38 H38 . 0.9300 ?
    C39 H39 . 0.9300 ?
    C40 C39 . 1.386(3) ?
    C40 H40 . 0.9300 ?
loop_
    _geom_angle_atom_site_label_1
    _geom_angle_atom_site_label_2
    _geom_angle_atom_site_label_3
    _geom_angle_site_symmetry_1
    _geom_angle_site_symmetry_3
    _geom_angle
    _geom_angle_publ_flag
    O1 Zn1 O2 . . 58.88(7) ?
    O1 Zn1 N2 . 1_545 90.85(7) ?
    O1 Zn1 C1 . . 29.37(7) ?
    O2 Zn1 C1 . . 29.52(7) ?
    O3 Zn1 O1 . . 169.01(8) ?
    O3 Zn1 O2 . . 110.13(8) ?
    O3 Zn1 O7 . . 98.12(8) ?
    O3 Zn1 N1 . . 93.49(8) ?
    O3 Zn1 N2 . 1_545 88.20(8) ?
    O3 Zn1 C1 . . 139.64(9) ?
    O7 Zn1 O1 . . 92.86(7) ?
    O7 Zn1 O2 . . 151.61(7) ?
    O7 Zn1 N1 . . 90.62(7) ?
    O7 Zn1 N2 . 1_545 91.96(7) ?
    O7 Zn1 C1 . . 122.20(8) ?
    N1 Zn1 O1 . . 86.95(7) ?
    N1 Zn1 O2 . . 90.42(7) ?
    N1 Zn1 N2 . 1_545 176.68(7) ?
    N1 Zn1 C1 . . 88.14(7) ?
    N2 Zn1 O2 1_545 . 86.32(7) ?
    N2 Zn1 C1 1_545 . 88.73(7) ?
    O8 Zn2 O9 . . 59.00(7) ?
    O8 Zn2 C21 . . 29.37(7) ?
    O9 Zn2 C21 . . 29.64(7) ?
    O10 Zn2 O8 . . 168.30(8) ?
    O10 Zn2 O9 . . 109.58(8) ?
    O10 Zn2 O14 . . 99.14(8) ?
    O10 Zn2 N3 . . 92.54(8) ?
    O10 Zn2 N4 . 1_545 90.13(8) ?
    O10 Zn2 C21 . . 139.14(9) ?
    O14 Zn2 O8 . . 92.03(7) ?
    O14 Zn2 O9 . . 150.78(7) ?
    O14 Zn2 N3 . . 92.41(8) ?
    O14 Zn2 N4 . 1_545 89.63(8) ?
    O14 Zn2 C21 . . 121.28(8) ?
    N3 Zn2 O8 . . 90.45(7) ?
    N3 Zn2 O9 . . 91.62(7) ?
    N3 Zn2 N4 . 1_545 176.35(7) ?
    N3 Zn2 C21 . . 91.63(7) ?
    N4 Zn2 O8 1_545 . 86.45(7) ?
    N4 Zn2 O9 1_545 . 85.14(7) ?
    N4 Zn2 C21 1_545 . 84.72(7) ?
    C1 O1 Zn1 . . 91.51(15) ?
    C1 O2 Zn1 . . 88.67(15) ?
    C9 O3 Zn1 . . 145.76(18) ?
    Zn1 O7 H71 . . 126.2(19) ?
    Zn1 O7 H72 . . 120.4(18) ?
    H71 O7 H72 . . 106(2) ?
    C21 O8 Zn2 . . 90.66(15) ?
    C21 O9 Zn2 . . 89.18(15) ?
    C29 O10 Zn2 . . 145.70(18) ?
    Zn2 O14 H141 . . 127(2) ?
    Zn2 O14 H142 . . 122(2) ?
    H141 O14 H142 . . 107(3) ?
    C17 N1 Zn1 . . 118.79(16) ?
    C20 N1 Zn1 . . 124.69(16) ?
    C20 N1 C17 . . 116.5(2) ?
    C18 N2 Zn1 . 1_565 123.89(16) ?
    C19 N2 Zn1 . 1_565 119.73(16) ?
    C19 N2 C18 . . 116.3(2) ?
    C37 N3 Zn2 . . 121.77(16) ?
    C40 N3 Zn2 . . 122.19(16) ?
    C40 N3 C37 . . 116.0(2) ?
    C38 N4 Zn2 . 1_565 121.85(16) ?
    C38 N4 C39 . . 117.1(2) ?
    C39 N4 Zn2 . 1_565 121.05(16) ?
    O1 C1 Zn1 . . 59.12(12) ?
    O1 C1 O2 . . 120.9(2) ?
    O1 C1 C2 . . 118.9(2) ?
    O2 C1 Zn1 . . 61.81(13) ?
    O2 C1 C2 . . 120.1(2) ?
    C2 C1 Zn1 . . 177.97(18) ?
    C3 C2 C1 . . 120.7(2) ?
    C3 C2 C7 . . 119.7(2) ?
    C7 C2 C1 . . 119.6(2) ?
    C2 C3 C4 . . 119.6(2) ?
    C2 C3 H3 . . 120.2 ?
    C4 C3 H3 . . 120.2 ?
    C3 C4 H4 . . 119.8 ?
    C5 C4 C3 . . 120.3(3) ?
    C5 C4 H4 . . 119.8 ?
    C4 C5 C6 . . 120.3(2) ?
    C4 C5 C8 . . 119.0(3) ?
    C6 C5 C8 . . 120.7(3) ?
    C5 C6 C7 . . 119.5(3) ?
    C5 C6 H6 . . 120.3 ?
    C7 C6 H6 . . 120.3 ?
    C2 C7 H7 . . 119.7 ?
    C6 C7 C2 . . 120.5(2) ?
    C6 C7 H7 . . 119.7 ?
    O5A C8 C5 . . 125.8(4) ?
    O5A C8 H8 . . 91.3 ?
    O5B C8 O5A . . 109.7(8) ?
    O5B C8 C5 . . 124.3(8) ?
    O5B C8 H8 . . 91.3 ?
    C5 C8 H8 . . 91.3 ?
    O3 C9 C10 . . 115.5(2) ?
    O4 C9 O3 . . 126.4(2) ?
    O4 C9 C10 . . 118.2(2) ?
    C11 C10 C9 . . 120.8(2) ?
    C15 C10 C9 . . 119.5(2) ?
    C15 C10 C11 . . 119.8(2) ?
    C10 C11 H11 . . 120.2 ?
    C12 C11 C10 . . 119.6(2) ?
    C12 C11 H11 . . 120.2 ?
    C11 C12 H12 . . 119.8 ?
    C13 C12 C11 . . 120.4(2) ?
    C13 C12 H12 . . 119.8 ?
    C12 C13 C14 . . 120.0(2) ?
    C12 C13 C16 . . 119.5(3) ?
    C14 C13 C16 . . 120.4(3) ?
    C13 C14 H14 . . 120.1 ?
    C15 C14 C13 . . 119.7(2) ?
    C15 C14 H14 . . 120.1 ?
    C10 C15 H15 . . 119.8 ?
    C14 C15 C10 . . 120.5(2) ?
    C14 C15 H15 . . 119.8 ?
    O6 C16 C13 . . 124.9(3) ?
    O6 C16 H16 . . 121(2) ?
    C13 C16 H16 . . 114(2) ?
    N1 C17 C18 . . 121.8(2) ?
    N1 C17 H17 . . 119.1 ?
    C18 C17 H17 . . 119.1 ?
    N2 C18 C17 . . 121.7(2) ?
    N2 C18 H18 . . 119.2 ?
    C17 C18 H18 . . 119.2 ?
    N2 C19 C20 . . 122.0(2) ?
    N2 C19 H19 . . 119.0 ?
    C20 C19 H19 . . 119.0 ?
    N1 C20 C19 . . 121.6(2) ?
    N1 C20 H20 . . 119.2 ?
    C19 C20 H20 . . 119.2 ?
    O8 C21 Zn2 . . 59.97(12) ?
    O8 C21 O9 . . 121.1(2) ?
    O8 C21 C22 . . 119.2(2) ?
    O9 C21 Zn2 . . 61.18(13) ?
    O9 C21 C22 . . 119.7(2) ?
    C22 C21 Zn2 . . 178.24(17) ?
    C23 C22 C21 . . 120.9(2) ?
    C23 C22 C27 . . 119.6(2) ?
    C27 C22 C21 . . 119.5(2) ?
    C22 C23 C24 . . 119.5(2) ?
    C22 C23 H23 . . 120.2 ?
    C24 C23 H23 . . 120.2 ?
    C23 C24 H24 . . 119.7 ?
    C25 C24 C23 . . 120.7(2) ?
    C25 C24 H24 . . 119.7 ?
    C24 C25 C26 . . 119.9(2) ?
    C24 C25 C28 . . 119.3(3) ?
    C26 C25 C28 . . 120.8(3) ?
    C25 C26 C27 . . 119.5(2) ?
    C25 C26 H26 . . 120.2 ?
    C27 C26 H26 . . 120.2 ?
    C22 C27 H27 . . 119.6 ?
    C26 C27 C22 . . 120.8(2) ?
    C26 C27 H27 . . 119.6 ?
    O12A C28 O12B . . 114.5(6) ?
    O12A C28 C25 . . 124.7(4) ?
    O12A C28 H28 . . 90.8 ?
    O12B C28 C25 . . 120.7(6) ?
    O12B C28 H28 . . 90.8 ?
    C25 C28 H28 . . 90.8 ?
    O10 C29 C30 . . 115.4(2) ?
    O11 C29 O10 . . 126.5(2) ?
    O11 C29 C30 . . 118.1(2) ?
    C31 C30 C29 . . 120.3(2) ?
    C31 C30 C35 . . 119.9(2) ?
    C35 C30 C29 . . 119.8(2) ?
    C30 C31 H31 . . 120.3 ?
    C32 C31 C30 . . 119.5(2) ?
    C32 C31 H31 . . 120.3 ?
    C31 C32 C33 . . 120.6(2) ?
    C31 C32 H32 . . 119.7 ?
    C33 C32 H32 . . 119.7 ?
    C32 C33 C34 . . 119.8(2) ?
    C32 C33 C36 . . 119.5(2) ?
    C34 C33 C36 . . 120.7(2) ?
    C33 C34 H34 . . 120.0 ?
    C35 C34 C33 . . 119.9(2) ?
    C35 C34 H34 . . 120.0 ?
    C30 C35 H35 . . 119.9 ?
    C34 C35 C30 . . 120.2(2) ?
    C34 C35 H35 . . 119.9 ?
    O13 C36 C33 . . 125.7(3) ?
    O13 C36 H36 . . 120(2) ?
    C33 C36 H36 . . 114(2) ?
    N3 C37 C38 . . 121.9(2) ?
    N3 C37 H37 . . 119.0 ?
    C38 C37 H37 . . 119.0 ?
    N4 C38 C37 . . 121.5(2) ?
    N4 C38 H38 . . 119.2 ?
    C37 C38 H38 . . 119.2 ?
    N4 C39 C40 . . 121.2(2) ?
    N4 C39 H39 . . 119.4 ?
    C40 C39 H39 . . 119.4 ?
    N3 C40 C39 . . 122.2(2) ?
    N3 C40 H40 . . 118.9 ?
    C39 C40 H40 . . 118.9 ?
loop_
    _geom_torsion_atom_site_label_1
    _geom_torsion_atom_site_label_2
    _geom_torsion_atom_site_label_3
    _geom_torsion_atom_site_label_4
    _geom_torsion_site_symmetry_1
    _geom_torsion_site_symmetry_2
    _geom_torsion_site_symmetry_3
    _geom_torsion_site_symmetry_4
    _geom_torsion
    _geom_torsion_publ_flag
    O2 Zn1 O1 C1 . . . . 0.71(14) ?
    O3 Zn1 O1 C1 . . . . 1.0(5) ?
    O7 Zn1 O1 C1 . . . . 177.90(15) ?
    N1 Zn1 O1 C1 . . . . -91.63(15) ?
    N2 Zn1 O1 C1 1_545 . . . 85.90(15) ?
    O1 Zn1 O2 C1 . . . . -0.71(14) ?
    O3 Zn1 O2 C1 . . . . 179.35(14) ?
    O7 Zn1 O2 C1 . . . . -6.6(2) ?
    N1 Zn1 O2 C1 . . . . 85.47(15) ?
    N2 Zn1 O2 C1 1_545 . . . -93.92(15) ?
    O1 Zn1 O3 C9 . . . . -20.6(6) ?
    O2 Zn1 O3 C9 . . . . -20.4(3) ?
    O7 Zn1 O3 C9 . . . . 162.5(3) ?
    N1 Zn1 O3 C9 . . . . 71.3(3) ?
    N2 Zn1 O3 C9 1_545 . . . -105.8(3) ?
    C1 Zn1 O3 C9 . . . . -19.9(4) ?
    O1 Zn1 N1 C17 . . . . -55.30(18) ?
    O1 Zn1 N1 C20 . . . . 125.40(19) ?
    O2 Zn1 N1 C17 . . . . -114.10(18) ?
    O2 Zn1 N1 C20 . . . . 66.59(19) ?
    O3 Zn1 N1 C17 . . . . 135.70(18) ?
    O3 Zn1 N1 C20 . . . . -43.6(2) ?
    O7 Zn1 N1 C17 . . . . 37.53(18) ?
    O7 Zn1 N1 C20 . . . . -141.78(19) ?
    C1 Zn1 N1 C17 . . . . -84.67(18) ?
    C1 Zn1 N1 C20 . . . . 96.02(19) ?
    O1 Zn1 C1 O2 . . . . 178.8(2) ?
    O2 Zn1 C1 O1 . . . . -178.8(2) ?
    O3 Zn1 C1 O1 . . . . -179.71(14) ?
    O3 Zn1 C1 O2 . . . . -0.9(2) ?
    O7 Zn1 C1 O1 . . . . -2.48(17) ?
    O7 Zn1 C1 O2 . . . . 176.29(13) ?
    N1 Zn1 C1 O1 . . . . 87.09(15) ?
    N1 Zn1 C1 O2 . . . . -94.15(15) ?
    N2 Zn1 C1 O1 1_545 . . . -93.99(15) ?
    N2 Zn1 C1 O2 1_545 . . . 84.77(15) ?
    O9 Zn2 O8 C21 . . . . -0.91(14) ?
    O10 Zn2 O8 C21 . . . . 12.3(5) ?
    O14 Zn2 O8 C21 . . . . 175.05(15) ?
    N3 Zn2 O8 C21 . . . . -92.53(15) ?
    N4 Zn2 O8 C21 1_545 . . . 85.54(15) ?
    O8 Zn2 O9 C21 . . . . 0.90(14) ?
    O10 Zn2 O9 C21 . . . . -176.27(14) ?
    O14 Zn2 O9 C21 . . . . -7.4(2) ?
    N3 Zn2 O9 C21 . . . . 90.46(15) ?
    N4 Zn2 O9 C21 1_545 . . . -87.87(15) ?
    O8 Zn2 O10 C29 . . . . -37.1(6) ?
    O9 Zn2 O10 C29 . . . . -25.1(4) ?
    O14 Zn2 O10 C29 . . . . 160.4(3) ?
    N3 Zn2 O10 C29 . . . . 67.6(3) ?
    N4 Zn2 O10 C29 1_545 . . . -109.9(3) ?
    C21 Zn2 O10 C29 . . . . -27.9(4) ?
    O8 Zn2 N3 C37 . . . . -56.67(19) ?
    O8 Zn2 N3 C40 . . . . 126.14(18) ?
    O9 Zn2 N3 C37 . . . . -115.67(18) ?
    O9 Zn2 N3 C40 . . . . 67.14(19) ?
    O10 Zn2 N3 C37 . . . . 134.64(19) ?
    O10 Zn2 N3 C40 . . . . -42.54(19) ?
    O14 Zn2 N3 C37 . . . . 35.38(19) ?
    O14 Zn2 N3 C40 . . . . -141.80(19) ?
    C21 Zn2 N3 C37 . . . . -86.02(19) ?
    C21 Zn2 N3 C40 . . . . 96.79(19) ?
    O8 Zn2 C21 O9 . . . . -178.4(2) ?
    O9 Zn2 C21 O8 . . . . 178.4(2) ?
    O10 Zn2 C21 O8 . . . . -176.21(15) ?
    O10 Zn2 C21 O9 . . . . 5.4(2) ?
    O14 Zn2 C21 O8 . . . . -5.79(18) ?
    O14 Zn2 C21 O9 . . . . 175.79(14) ?
    N3 Zn2 C21 O8 . . . . 88.02(15) ?
    N3 Zn2 C21 O9 . . . . -90.40(15) ?
    N4 Zn2 C21 O8 1_545 . . . -92.14(15) ?
    N4 Zn2 C21 O9 1_545 . . . 89.44(15) ?
    Zn1 O1 C1 O2 . . . . -1.3(2) ?
    Zn1 O1 C1 C2 . . . . -179.36(19) ?
    Zn1 O2 C1 O1 . . . . 1.2(2) ?
    Zn1 O2 C1 C2 . . . . 179.30(19) ?
    Zn1 O3 C9 O4 . . . . -3.0(5) ?
    Zn1 O3 C9 C10 . . . . 178.4(2) ?
    Zn2 O8 C21 O9 . . . . 1.6(2) ?
    Zn2 O8 C21 C22 . . . . -178.21(19) ?
    Zn2 O9 C21 O8 . . . . -1.6(2) ?
    Zn2 O9 C21 C22 . . . . 178.23(19) ?
    Zn2 O10 C29 O11 . . . . 6.8(5) ?
    Zn2 O10 C29 C30 . . . . -171.3(2) ?
    Zn1 N1 C17 C18 . . . . -178.7(2) ?
    C20 N1 C17 C18 . . . . 0.7(4) ?
    Zn1 N1 C20 C19 . . . . 179.19(18) ?
    C17 N1 C20 C19 . . . . -0.1(4) ?
    Zn1 N2 C18 C17 1_565 . . . 177.49(19) ?
    C19 N2 C18 C17 . . . . -0.2(4) ?
    Zn1 N2 C19 C20 1_565 . . . -177.02(19) ?
    C18 N2 C19 C20 . . . . 0.8(4) ?
    Zn2 N3 C37 C38 . . . . -177.2(2) ?
    C40 N3 C37 C38 . . . . 0.2(4) ?
    Zn2 N3 C40 C39 . . . . 176.65(19) ?
    C37 N3 C40 C39 . . . . -0.7(4) ?
    Zn2 N4 C38 C37 1_565 . . . 178.53(19) ?
    C39 N4 C38 C37 . . . . -0.8(4) ?
    Zn2 N4 C39 C40 1_565 . . . -179.05(19) ?
    C38 N4 C39 C40 . . . . 0.3(4) ?
    C3 C2 C1 O1 . . . . 165.0(2) ?
    C7 C2 C1 O1 . . . . -13.2(3) ?
    C3 C2 C1 O2 . . . . -13.1(4) ?
    C7 C2 C1 O2 . . . . 168.7(2) ?
    C1 C2 C3 C4 . . . . -176.2(2) ?
    C7 C2 C3 C4 . . . . 2.0(4) ?
    C1 C2 C7 C6 . . . . 177.4(2) ?
    C3 C2 C7 C6 . . . . -0.8(4) ?
    C2 C3 C4 C5 . . . . -1.4(4) ?
    C6 C5 C4 C3 . . . . -0.4(4) ?
    C8 C5 C4 C3 . . . . -178.9(3) ?
    C4 C5 C6 C7 . . . . 1.6(4) ?
    C8 C5 C6 C7 . . . . -179.9(3) ?
    C4 C5 C8 O5A . . . . -177.0(4) ?
    C4 C5 C8 O5B . . . . 8.1(11) ?
    C6 C5 C8 O5A . . . . 4.4(6) ?
    C6 C5 C8 O5B . . . . -170.5(10) ?
    C2 C7 C6 C5 . . . . -1.0(4) ?
    C11 C10 C9 O3 . . . . -11.0(3) ?
    C11 C10 C9 O4 . . . . 170.3(3) ?
    C15 C10 C9 O3 . . . . 167.2(2) ?
    C15 C10 C9 O4 . . . . -11.5(4) ?
    C9 C10 C15 C14 . . . . -177.4(2) ?
    C11 C10 C15 C14 . . . . 0.8(4) ?
    C12 C11 C10 C9 . . . . 179.2(2) ?
    C12 C11 C10 C15 . . . . 1.0(4) ?
    C10 C11 C12 C13 . . . . -1.9(4) ?
    C11 C12 C13 C14 . . . . 1.0(4) ?
    C11 C12 C13 C16 . . . . -178.7(3) ?
    C12 C13 C16 O6 . . . . 172.9(3) ?
    C14 C13 C16 O6 . . . . -6.8(5) ?
    C15 C14 C13 C12 . . . . 0.8(4) ?
    C15 C14 C13 C16 . . . . -179.4(3) ?
    C10 C15 C14 C13 . . . . -1.7(4) ?
    N2 C18 C17 N1 . . . . -0.5(4) ?
    N1 C20 C19 N2 . . . . -0.6(4) ?
    O8 C21 C22 C23 . . . . -175.8(2) ?
    O9 C21 C22 C23 . . . . 4.4(4) ?
    O8 C21 C22 C27 . . . . 2.6(3) ?
    O9 C21 C22 C27 . . . . -177.2(2) ?
    C21 C22 C23 C24 . . . . 177.7(2) ?
    C27 C22 C23 C24 . . . . -0.7(4) ?
    C21 C22 C27 C26 . . . . -176.3(2) ?
    C23 C22 C27 C26 . . . . 2.1(4) ?
    C22 C23 C24 C25 . . . . -1.5(4) ?
    C26 C25 C24 C23 . . . . 2.4(4) ?
    C28 C25 C24 C23 . . . . -175.7(3) ?
    C24 C25 C28 O12A . . . . 173.7(4) ?
    C24 C25 C28 O12B . . . . -3.4(8) ?
    C26 C25 C28 O12A . . . . -4.3(6) ?
    C26 C25 C28 O12B . . . . 178.6(7) ?
    C27 C26 C25 C24 . . . . -1.0(4) ?
    C27 C26 C25 C28 . . . . 177.1(3) ?
    C22 C27 C26 C25 . . . . -1.3(4) ?
    C31 C30 C29 O10 . . . . -9.5(3) ?
    C31 C30 C29 O11 . . . . 172.2(3) ?
    C35 C30 C29 O10 . . . . 170.5(2) ?
    C35 C30 C29 O11 . . . . -7.8(4) ?
    C29 C30 C35 C34 . . . . -179.3(2) ?
    C31 C30 C35 C34 . . . . 0.7(4) ?
    C32 C31 C30 C29 . . . . -179.3(2) ?
    C32 C31 C30 C35 . . . . 0.7(4) ?
    C30 C31 C32 C33 . . . . -1.7(4) ?
    C31 C32 C33 C34 . . . . 1.3(4) ?
    C31 C32 C33 C36 . . . . -178.9(3) ?
    C32 C33 C36 O13 . . . . 172.4(3) ?
    C34 C33 C36 O13 . . . . -7.7(5) ?
    C35 C34 C33 C32 . . . . 0.1(4) ?
    C35 C34 C33 C36 . . . . -179.7(3) ?
    C33 C34 C35 C30 . . . . -1.1(4) ?
    N4 C38 C37 N3 . . . . 0.6(4) ?
    N3 C40 C39 N4 . . . . 0.5(4) ?
loop_
    _geom_hbond_atom_site_label_D
    _geom_hbond_atom_site_label_H
    _geom_hbond_atom_site_label_A
    _geom_hbond_site_symmetry_A
    _geom_hbond_distance_DH
    _geom_hbond_distance_HA
    _geom_hbond_distance_DA
    _geom_hbond_angle_DHA
    _geom_hbond_publ_flag
    O7 H71 O9 . 0.90(2) 1.82(2) 2.694(3) 165(2) yes
    O7 H72 O11 . 0.87(2) 1.78(2) 2.640(3) 170(2) yes
    O14 H141 O2 4_575 0.83(2) 1.90(2) 2.705(3) 165(2) yes
    O14 H142 O4 4_575 0.84(2) 1.80(3) 2.635(3) 172(3) yes
    C17 H17 O12A 2_655 0.93 2.56 3.375(5) 146 yes
    C19 H19 O6 3_776 0.93 2.47 3.222(4) 138 yes
    C23 H23 O1 . 0.93 2.57 3.361(3) 143 yes
    C38 H38 O5A 2_655 0.93 2.59 3.381(4) 144 yes
    C39 H39 O13 2_755 0.93 2.47 3.154(4) 130 yes
    C12 H12 Cg10 2_545 0.93 2.81 3.579(3) 140 yes
    C32 H32 Cg8 2_545 0.93 2.78 3.468(3) 132 yes
_iucr_refine_instructions_details
;
TITL f15t_mono_2mayis_0m in P2(1)/c
CELL  0.71073  22.4721   7.1729  23.6377   90.000   91.764   90.000
ZERR     6.00   0.0007   0.0002   0.0008    0.000    0.002    0.000
LATT   1
SYMM  - X, 1/2 + Y, 1/2 - Z
SFAC  C    H    N    O    ZN
UNIT  160  128  16   56   8
MERG   2
OMIT     2   0   4
OMIT    11   3   2
OMIT    -7   0  16
DFIX  0.930 0.020 H16 C16
DFIX  0.930 0.020 H36 C36
DFIX     0.860   0.020 H72 O7
DFIX     0.760   0.020 H71 O7
DFIX     0.860   0.020 H141 O14
DFIX     0.860   0.020 H142 O14
DANG     1.550   0.040 H71 O7 H71 H72
FMAP   2
PLAN   20
SIZE     0.28   0.29   0.50
ACTA
BOND   $H
CONF
LIST   4
L.S.  10
TEMP    23.00
WGHT    0.036500    4.551700
FVAR       0.20621
ZN1   5    0.744994    0.750729    0.403123    11.00000    0.02006    0.02144 =
         0.02640   -0.00053    0.00340    0.00033
ZN2   5    0.747592    0.651255    0.153050    11.00000    0.02074    0.02083 =
         0.02630    0.00102    0.00335   -0.00049
O8    4    0.649866    0.639469    0.142947    11.00000    0.03168    0.04700 =
         0.03651    0.00825    0.01147    0.00343
O1    4    0.647819    0.765277    0.394859    11.00000    0.02996    0.04568 =
         0.03485   -0.00344    0.00978   -0.00376
O7    4    0.754864    0.757093    0.318193    11.00000    0.02871    0.04244 =
         0.02293   -0.00307    0.00603   -0.00036
O14   4    0.757874    0.645768    0.068097    11.00000    0.02892    0.04400 =
         0.02615    0.00621    0.00359    0.00134
O2    4    0.688118    0.738642    0.479611    11.00000    0.02230    0.04993 =
         0.04231   -0.01058   -0.00063    0.00106
O10   4    0.831967    0.646173    0.178051    11.00000    0.02336    0.04703 =
         0.05918   -0.00720   -0.00362    0.00069
O9    4    0.690211    0.631887    0.228120    11.00000    0.02295    0.05148 =
         0.04438   -0.01315    0.00072   -0.00407
O3    4    0.829495    0.733835    0.426117    11.00000    0.02358    0.04784 =
         0.05743   -0.00260   -0.00491    0.00315
N3    3    0.744458    0.956703    0.154726    11.00000    0.02414    0.02021 =
         0.03781    0.00243    0.00564   -0.00093
N1    3    0.744261    1.055361    0.406133    11.00000    0.02421    0.02193 =
         0.03395    0.00104    0.00428    0.00057
N4    3    0.745204    1.345247    0.153937    11.00000    0.02785    0.02123 =
         0.02926    0.00188    0.00152    0.00060
N2    3    0.741718    1.444133    0.403779    11.00000    0.02758    0.02134 =
         0.03283    0.00168    0.00334    0.00250
O11   4    0.856869    0.724014    0.266612    11.00000    0.03148    0.11278 =
         0.04164   -0.00649    0.01320    0.00925
O13   4    1.156875    0.693664    0.188552    11.00000    0.02625    0.10165 =
         0.07526   -0.01602    0.00114   -0.00529
C21   1    0.645055    0.627995    0.195288    11.00000    0.02394    0.02199 =
         0.04207   -0.00190    0.00638   -0.00054
C31   1    0.949549    0.592813    0.151226    11.00000    0.02668    0.03329 =
         0.02889   -0.00638   -0.00357    0.00137
AFIX  43
H31   2    0.920379    0.553824    0.125081    11.00000   -1.20000
AFIX   0
O4    4    0.857588    0.808811    0.513930    11.00000    0.03296    0.12712 =
         0.04874   -0.01888    0.01352    0.01287
C2    1    0.581916    0.755662    0.471317    11.00000    0.02070    0.02716 =
         0.03076   -0.00497    0.00328   -0.00085
C22   1    0.584206    0.608685    0.219283    11.00000    0.02290    0.02427 =
         0.02973   -0.00149    0.00342   -0.00169
C1    1    0.642939    0.754779    0.447334    11.00000    0.02331    0.02583 =
         0.03718   -0.00903    0.00571   -0.00348
C34   1    1.036761    0.714827    0.228579    11.00000    0.02598    0.03670 =
         0.03365   -0.00757   -0.00438    0.00068
AFIX  43
H34   2    1.065951    0.756957    0.254236    11.00000   -1.20000
AFIX   0
C20   1    0.769833    1.157463    0.447271    11.00000    0.03464    0.02621 =
         0.03191    0.00441    0.00020    0.00120
AFIX  43
H20   2    0.789209    1.097613    0.477488    11.00000   -1.20000
AFIX   0
C30   1    0.933599    0.664959    0.203266    11.00000    0.02229    0.02344 =
         0.02873    0.00213    0.00307    0.00271
C11   1    0.943401    0.616888    0.401449    11.00000    0.02765    0.03667 =
         0.03018   -0.00466   -0.00254   -0.00122
AFIX  43
H11   2    0.912759    0.583503    0.376108    11.00000   -1.20000
AFIX   0
C10   1    0.930702    0.706440    0.451863    11.00000    0.02192    0.02698 =
         0.02839    0.00283    0.00272    0.00115
C29   1    0.868730    0.678723    0.218064    11.00000    0.02315    0.02821 =
         0.04068    0.00265    0.00482    0.00237
C40   1    0.769863    1.055846    0.196678    11.00000    0.03980    0.02533 =
         0.03120    0.00543   -0.00016    0.00291
AFIX  43
H40   2    0.787735    0.993185    0.227168    11.00000   -1.20000
AFIX   0
C9    1    0.867312    0.753250    0.465983    11.00000    0.02143    0.02992 =
         0.04103    0.00376    0.00525    0.00036
C3    1    0.573411    0.701707    0.526781    11.00000    0.02763    0.04255 =
         0.03087   -0.00183   -0.00021    0.00197
AFIX  43
H3    2    0.605894    0.671424    0.550332    11.00000   -1.20000
AFIX   0
C7    1    0.533211    0.806237    0.437046    11.00000    0.02925    0.03851 =
         0.02937    0.00408    0.00154    0.00001
AFIX  43
H7    2    0.538933    0.843986    0.399969    11.00000   -1.20000
AFIX   0
C18   1    0.715920    1.341707    0.362587    11.00000    0.03353    0.02595 =
         0.03856    0.00223   -0.00646    0.00461
AFIX  43
H18   2    0.696751    1.401611    0.332265    11.00000   -1.20000
AFIX   0
C39   1    0.770519    1.249014    0.196357    11.00000    0.04227    0.02560 =
         0.03019    0.00038   -0.00384    0.00006
AFIX  43
H39   2    0.788998    1.312584    0.226351    11.00000   -1.20000
AFIX   0
C27   1    0.534869    0.596303    0.182917    11.00000    0.03048    0.04803 =
         0.02628   -0.00288    0.00120   -0.00230
AFIX  43
H27   2    0.539984    0.592844    0.144038    11.00000   -1.20000
AFIX   0
C35   1    0.977499    0.724872    0.241907    11.00000    0.02901    0.03264 =
         0.02717   -0.00755    0.00257    0.00462
AFIX  43
H35   2    0.966853    0.771854    0.276843    11.00000   -1.20000
AFIX   0
C15   1    0.976914    0.758300    0.489055    11.00000    0.02847    0.03971 =
         0.02748   -0.00444    0.00151   -0.00034
AFIX  43
H15   2    0.968406    0.816703    0.522989    11.00000   -1.20000
AFIX   0
C38   1    0.719144    1.247983    0.112170    11.00000    0.03568    0.02646 =
         0.03779    0.00305   -0.00786    0.00074
AFIX  43
H38   2    0.700612    1.311104    0.082116    11.00000   -1.20000
AFIX   0
C32   1    1.009104    0.579533    0.138683    11.00000    0.03043    0.03805 =
         0.02625   -0.00684    0.00236    0.00515
AFIX  43
H32   2    1.019950    0.528390    0.104347    11.00000   -1.20000
AFIX   0
O6    4    1.153172    0.647173    0.437549    11.00000    0.02538    0.12261 =
         0.08757   -0.00481    0.00093    0.00332
C14   1    1.035329    0.723711    0.475965    11.00000    0.02329    0.04668 =
         0.03448    0.00069   -0.00417   -0.00215
AFIX  43
H14   2    1.066122    0.761703    0.500506    11.00000   -1.20000
AFIX   0
C5    1    0.467913    0.741931    0.512552    11.00000    0.02732    0.03730 =
         0.04866   -0.00878    0.01126   -0.00411
C37   1    0.718956    1.055124    0.112382    11.00000    0.03226    0.02567 =
         0.04203   -0.00228   -0.00740   -0.00255
AFIX  43
H37   2    0.700586    0.991989    0.082244    11.00000   -1.20000
AFIX   0
C12   1    1.002109    0.577689    0.389216    11.00000    0.03462    0.03964 =
         0.03064   -0.00604    0.00548    0.00509
AFIX  43
H12   2    1.010682    0.514555    0.356081    11.00000   -1.20000
AFIX   0
C33   1    1.052771    0.641778    0.176838    11.00000    0.02444    0.03265 =
         0.03209   -0.00068    0.00419    0.00331
C17   1    0.717032    1.148830    0.363947    11.00000    0.03413    0.02591 =
         0.03925   -0.00354   -0.00651    0.00057
AFIX  43
H17   2    0.698288    1.082550    0.334656    11.00000   -1.20000
AFIX   0
C6    1    0.476247    0.800864    0.457665    11.00000    0.02442    0.04663 =
         0.04750   -0.00213   -0.00264    0.00257
AFIX  43
H6    2    0.443830    0.836618    0.434778    11.00000   -1.20000
AFIX   0
C19   1    0.768255    1.350340    0.446113    11.00000    0.03911    0.02569 =
         0.03228   -0.00165   -0.00139   -0.00293
AFIX  43
H19   2    0.786288    1.416466    0.475825    11.00000   -1.20000
AFIX   0
C26   1    0.478060    0.589018    0.203748    11.00000    0.02599    0.05570 =
         0.04384   -0.00588   -0.00296   -0.00326
AFIX  43
H26   2    0.445110    0.583173    0.179026    11.00000   -1.20000
AFIX   0
C25   1    0.470640    0.590489    0.261502    11.00000    0.02875    0.03428 =
         0.04810   -0.00485    0.01274   -0.00297
C23   1    0.576687    0.607755    0.277145    11.00000    0.03090    0.04885 =
         0.02881   -0.00110   -0.00058   -0.00276
AFIX  43
H23   2    0.609570    0.614691    0.301923    11.00000   -1.20000
AFIX   0
C4    1    0.516057    0.693120    0.546998    11.00000    0.03848    0.04355 =
         0.03054   -0.00221    0.01269   -0.00339
AFIX  43
H4    2    0.510113    0.654273    0.583934    11.00000   -1.20000
AFIX   0
C13   1    1.047935    0.631943    0.425999    11.00000    0.02475    0.03681 =
         0.03808    0.00518    0.00511    0.00256
C24   1    0.519802    0.596414    0.297929    11.00000    0.04223    0.05285 =
         0.02889   -0.00254    0.01150   -0.00459
AFIX  43
H24   2    0.514704    0.592759    0.336809    11.00000   -1.20000
AFIX   0
O5A   4    0.362097    0.765420    0.510510    10.75000    0.02284    0.10540 =
         0.08953    0.00568    0.01158    0.00293
C8    1    0.407015    0.734314    0.535884    11.00000    0.03883    0.05675 =
         0.07562   -0.01556    0.02452   -0.00808
AFIX  13
H8    2    0.403770    0.600926    0.527364    11.00000   -1.20000
AFIX   0
C28   1    0.409866    0.591953    0.285240    11.00000    0.03914    0.05427 =
         0.08167   -0.00990    0.02606   -0.00641
AFIX  13
H28   2    0.408264    0.455490    0.283860    11.00000   -1.20000
AFIX   0
C36   1    1.116014    0.629231    0.161976    11.00000    0.02722    0.05915 =
         0.04654   -0.00794    0.00650    0.00491
C16   1    1.110373    0.592162    0.411564    11.00000    0.02996    0.07006 =
         0.05586   -0.00002    0.00847    0.00888
O12A  4    0.364435    0.602242    0.257589    10.70000    0.02525    0.12688 =
         0.08961   -0.00092    0.01104    0.00015
O5B   4    0.397958    0.709539    0.580101    10.25000    0.08312    0.12757 =
         0.11422   -0.02210    0.07004   -0.02872
O12B  4    0.403450    0.589610    0.335541    10.30000    0.06465    0.10927 =
         0.10213   -0.02912    0.05488   -0.02177
H141  2    0.732127    0.666633    0.043189    11.00000    0.03081
H71   2    0.727717    0.721284    0.291781    11.00000    0.04488
H72   2    0.789288    0.735861    0.304015    11.00000    0.03347
H142  2    0.791215    0.664744    0.053594    11.00000    0.05156
H36   2    1.122524    0.564244    0.128361    11.00000    0.05540
H16   2    1.114416    0.522536    0.378050    11.00000    0.06426
HKLF 4
REM  f15t_mono_2mayis_0m in P2(1)/c
REM R1 =  0.0411 for   7984 Fo > 4sig(Fo)  and  0.0513 for all   9571 data
REM    583 parameters refined using      8 restraints
END
WGHT      0.0365      4.5601
REM Highest difference peak  0.638,  deepest hole -0.654,  1-sigma level  0.066
Q1    1   0.7428  0.7654  0.1551  11.00000  0.05    0.64
Q2    1   0.7448  1.4597  0.1534  11.00000  0.05    0.53
Q3    1   0.7452  0.7579  0.3494  11.00000  0.05    0.46
Q4    1   0.7464  0.6394  0.1018  11.00000  0.05    0.41
Q5    1   0.6101  0.6379  0.2084  11.00000  0.05    0.38
Q6    1   0.9020  0.7454  0.4606  11.00000  0.05    0.37
Q7    1   0.7513  0.8884  0.4028  11.00000  0.05    0.34
Q8    1   0.8488  0.7005  0.5088  11.00000  0.05    0.33
Q9    1   0.5567  0.7516  0.4513  11.00000  0.05    0.32
Q10   1   0.7510  0.6152  0.3996  11.00000  0.05    0.32
Q11   1   1.0443  0.6854  0.1977  11.00000  0.05    0.32
Q12   1   0.9411  0.6302  0.1798  11.00000  0.05    0.31
Q13   1   0.5568  0.6482  0.2010  11.00000  0.05    0.31
Q14   1   0.7695  1.1558  0.1974  11.00000  0.05    0.31
Q15   1   0.6094  0.7405  0.4618  11.00000  0.05    0.30
Q16   1   1.0392  0.6956  0.4464  11.00000  0.05    0.30
Q17   1   1.0802  0.6627  0.1683  11.00000  0.05    0.30
Q18   1   0.7300  1.0173  0.1450  11.00000  0.05    0.29
Q19   1   0.9032  0.6569  0.2132  11.00000  0.05    0.29
Q20   1   0.6848  0.6398  0.4875  11.00000  0.05    0.29
;
data_global
_journal_date_recd_electronic     2015-03-05
_journal_date_accepted     2015-03-17
_journal_name_full     'Acta Crystallographica, Section E'
_journal_year     2015
_journal_volume     71
_journal_issue      4
_journal_page_first     402
_journal_page_last     405
_journal_paper_category     GM
_journal_paper_doi     10.1107/S2056989015005472
_journal_coeditor_code     WM5135
_publ_contact_author
;
Dr Tuncer H\"okelek
Hacettepe University
Department of Physics
06800 Beytepe
Ankara
Turkey
;
_publ_contact_author_email     merzifon@hacettepe.edu.tr
_publ_contact_author_fax     '90(312)2352550'
_publ_contact_author_phone     '90(312)2977242'
_publ_section_title
;\
Crystal structure of
<i>catena</i>-poly[[aquabis(4-formylbenzoato)-\k^2^<i>O</i>^1^,<i>O</i>^1'^;\
\k<i>O</i>^1^-zinc]-\m-pyrazine-\k^2^<i>N</i>:<i>N</i>']
;
loop_
    _publ_author_name
    _publ_author_address
    'A\,sk\?in, G\"ul\,cin \,Sefiye'
;
Department of Physics
Hacettepe University
06800 Beytepe
Ankara
Turkey
;
    '\,Celik, Fatih'
;
Department of Chemistry
Kafkas University
36100 Kars
Turkey
;
    'Dilek, Nefise'
;
Aksaray University,
Department of Physics,
68100
Aksaray
Turkey
;
    'Necefo\(glu, Hacali'
;
Department of Chemistry
Kafkas University
36100 Kars
Turkey
;
    'H\"okelek, Tuncer'
;
Department of Physics
Hacettepe University
06800 Beytepe
Ankara
Turkey
;
