# Supplementary material for: Crystal structure of catena-poly[[aqua­bis­(4-formyl­benzoato)-κ2 O 1,O 1′;κO 1-zinc]-μ-pyrazine-κ2 N:N′]
Source: Acta Crystallogr E Crystallogr Commun. 2015 Mar 21;71(Pt 4):402–5. doi: 10.1107/S2056989015005472 (PMC4438816; doi:10.1107/S2056989015005472)
Supplement: Supplementary file 2 [file e-71-00402-Isup2.hkl]

#
# h,k,l, Fc-squared, Fo-squared, sigma(Fo-squared) and status flag
#
data_I
_shelx_title ' f15t_mono_2mayis_0m in P2(1)/c'
_shelx_refln_list_code          4
_shelx_F_calc_maximum      483.17
_exptl_crystal_F_000      1888.00
_reflns_d_resolution_high  0.7466
 
loop_
 _symmetry_equiv_pos_as_xyz
 'x, y, z'
 '-x, y+1/2, -z+1/2'
 '-x, -y, -z'
 'x, -y-1/2, z-1/2'
 
_cell_length_a    22.4721
_cell_length_b     7.1729
_cell_length_c    23.6377
_cell_angle_alpha  90.000
_cell_angle_beta   91.764
_cell_angle_gamma  90.000
 
_shelx_F_squared_multiplier     1.000
 
loop_
 _refln_index_h
 _refln_index_k
 _refln_index_l
 _refln_F_squared_calc
 _refln_F_squared_meas
 _refln_F_squared_sigma
 _refln_observed_status
   2   0   0    56463.50    59510.16    734.72 o
   3   0   0      714.53      803.59      7.32 o
   4   0   0   145696.00   143991.78   1979.20 o
   5   0   0     1443.59     1588.93     15.02 o
   6   0   0    49524.11    49921.34    580.46 o
   7   0   0    13676.52    14246.63     99.89 o
   8   0   0   109978.23   112609.98   2169.05 o
   9   0   0    14956.16    17190.31    125.09 o
  10   0   0   143891.13   151358.80   2238.42 o
  11   0   0     1129.84     1262.78     27.52 o
  12   0   0    35554.57    37591.09    309.23 o
  13   0   0      625.37      752.52     11.94 o
  14   0   0    13868.45    14530.57    115.24 o
  15   0   0     1149.65     1106.42     16.01 o
  16   0   0     5731.06     6101.92     64.41 o
  17   0   0     4999.96     5059.24     59.11 o
  18   0   0    32616.75    33262.64    331.07 o
  19   0   0    11436.26    12109.13    160.37 o
  20   0   0     7030.53     7006.45     97.99 o
  21   0   0     2428.76     2368.47     81.19 o
  22   0   0     5461.43     5304.94     82.06 o
  23   0   0     1798.24     1723.86     45.77 o
  24   0   0     1629.28     1578.76     45.24 o
  25   0   0      445.81      557.15     29.32 o
  26   0   0     2736.69     2740.69     63.80 o
  27   0   0      196.57      259.46     29.55 o
  28   0   0     3352.13     3377.61     83.70 o
  29   0   0      572.78      660.20     44.09 o
  30   0   0     1882.33     1895.16     89.27 o
   1   1   0    76341.02    77612.87    388.42 o
   2   1   0      249.64      153.86      2.30 o
   3   1   0     4614.73     5079.89     25.83 o
   4   1   0      160.63      159.73      2.37 o
   5   1   0     3079.01     2953.19     17.11 o
   6   1   0     2055.50     2333.59     15.47 o
   7   1   0     7415.04     6614.89     37.93 o
   8   1   0       76.04       87.24      3.04 o
   9   1   0    25274.75    24683.64    137.42 o
  10   1   0      187.39      278.67      5.55 o
  11   1   0    56897.81    60968.46    510.15 o
  12   1   0     1006.81      926.98     14.93 o
  13   1   0    18517.35    19542.69    119.12 o
  14   1   0     1838.90     1742.63     16.49 o
  15   1   0    11110.04    11831.02     77.89 o
  16   1   0     2299.29     2321.44     22.19 o
  17   1   0    37316.13    37094.98    245.34 o
  18   1   0       94.85      201.40     15.71 o
  19   1   0     9139.22     9289.87     70.69 o
  20   1   0     2620.44     2874.63     31.28 o
  21   1   0     5442.31     5727.41     61.06 o
  22   1   0     3599.82     3711.94     58.40 o
  23   1   0     2769.41     2830.88     40.15 o
  24   1   0     4562.18     4537.87     53.30 o
  25   1   0     1889.39     1876.22     35.41 o
  26   1   0     1067.46     1125.27     44.08 o
  27   1   0     2804.29     2898.25     49.33 o
  28   1   0     1243.17     1525.64     38.78 o
  29   1   0     1476.08     1394.77     36.71 o
   0   2   0   233449.97   226298.78   1638.80 o
   1   2   0      398.79      328.33      5.59 o
   2   2   0    16772.14    16716.21     85.43 o
   3   2   0       35.32       44.04      1.89 o
   4   2   0     2459.56     1993.38     12.25 o
   5   2   0        1.75        3.24      1.59 o
   6   2   0      928.35      933.43      7.32 o
   7   2   0     1241.39     1286.97      9.33 o
   8   2   0     9977.25    10234.19     54.19 o
   9   2   0     3584.50     3985.78     23.23 o
  10   2   0    35632.91    38292.69    191.21 o
  11   2   0      891.80     1081.60     11.06 o
  12   2   0     5443.49     5409.53     35.62 o
  13   2   0      182.78      157.76      5.44 o
  14   2   0     2645.83     2613.57     20.81 o
  15   2   0       43.54       64.20      4.93 o
  16   2   0      940.21      899.62     15.66 o
  17   2   0      163.51      183.33     14.38 o
  18   2   0    10735.81    10523.61     74.64 o
  19   2   0       70.22       92.42      8.58 o
  20   2   0      709.16      810.88     31.62 o
  21   2   0     1686.39     1585.88     28.38 o
  22   2   0     1527.23     1470.47     28.11 o
  23   2   0      292.69      330.58     18.66 o
  24   2   0      245.39      242.54     18.42 o
  25   2   0      239.54      256.89     19.80 o
  26   2   0      781.56      840.97     29.18 o
  27   2   0        7.99       36.91     23.93 o
  28   2   0     1209.45     1160.97     35.10 o
  29   2   0       33.01       19.75     18.95 o
   1   3   0    28602.56    31470.67    153.91 o
   2   3   0     1324.84     1392.61     10.48 o
   3   3   0     6775.33     6974.27     36.41 o
   4   3   0      148.61      176.13      4.06 o
   5   3   0     1138.56     1274.14     11.29 o
   6   3   0     2177.64     2267.10     15.80 o
   7   3   0     8210.19     8694.68     51.33 o
   8   3   0     1446.12     1430.50     13.86 o
   9   3   0     9490.10     9662.48     57.19 o
  10   3   0      228.27      240.94      6.10 o
  11   3   0     2154.69     2210.86     15.87 o
  12   3   0     1714.02     1814.64     13.61 o
  13   3   0     3187.13     3280.87     25.98 o
  14   3   0      171.16      190.52      6.80 o
  15   3   0      610.47      621.74     21.60 o
  16   3   0     1375.88     1371.36     16.17 o
  17   3   0     4557.11     4559.92     37.19 o
  18   3   0       62.03       78.75      8.06 o
  19   3   0      150.00      182.73     11.28 o
  20   3   0     1060.42     1017.73     27.15 o
  21   3   0     1009.00      947.30     23.14 o
  22   3   0      409.75      491.57     19.11 o
  23   3   0       55.18       66.55     15.02 o
  24   3   0      518.31      578.67     24.36 o
  25   3   0      266.55      262.16     20.00 o
  26   3   0      345.06      357.32     23.61 o
  27   3   0      314.69      332.89     23.14 o
  28   3   0      158.03      175.12     22.56 o
   0   4   0      147.97      184.95      9.54 o
   1   4   0       53.74       44.89      6.63 o
   2   4   0     1007.16     1033.93     19.24 o
   3   4   0      258.86      228.62      5.81 o
   4   4   0      177.83      175.39      4.78 o
   5   4   0      284.69      334.56      5.73 o
   6   4   0       49.79       62.33      3.47 o
   7   4   0      980.08     1107.59     10.87 o
   8   4   0     1108.02     1177.07     11.72 o
   9   4   0        0.68        2.23      3.89 o
  10   4   0      104.87      102.67      5.11 o
  11   4   0      454.16      456.60      8.54 o
  12   4   0      150.61      180.39      8.58 o
  13   4   0      280.85      306.77     11.05 o
  14   4   0       98.39      110.22      7.46 o
  15   4   0       62.90       71.14      7.10 o
  16   4   0       37.20       46.22      7.05 o
  17   4   0     2558.00     2561.36     32.65 o
  18   4   0     1357.32     1342.99     27.15 o
  19   4   0      188.74      242.80     13.20 o
  20   4   0      238.40      275.64     14.21 o
  21   4   0      936.75      906.11     24.03 o
  22   4   0        1.05       -3.86     15.06 o
  23   4   0      127.16      129.01     18.72 o
  24   4   0        4.23       -0.68     18.25 o
  25   4   0      255.41      235.36     29.42 o
  26   4   0       13.47       29.55     35.61 o
  27   4   0      130.10      155.37     27.78 o
   1   5   0       12.66       26.64      4.59 o
   2   5   0      301.86      338.60      8.69 o
   3   5   0        2.09        8.05      4.39 o
   4   5   0      129.97      149.33      6.81 o
   5   5   0      140.04      156.11      7.00 o
   6   5   0       10.38       13.71      5.63 o
   7   5   0        1.79        8.28      4.73 o
   8   5   0      695.35      665.34     13.38 o
   9   5   0        2.60       12.92      5.95 o
  10   5   0      142.72      134.53      7.72 o
  11   5   0       10.21       11.49      6.56 o
  12   5   0      199.10      204.85     11.05 o
  13   5   0       95.93       92.00     10.44 o
  14   5   0       10.03        2.56     11.10 o
  15   5   0        6.78       23.68      9.84 o
  16   5   0       42.53       50.20     10.65 o
  17   5   0        0.71       10.86     11.22 o
  18   5   0      179.77      166.80     14.21 o
  19   5   0        3.05      -12.67     15.34 o
  20   5   0       35.17       46.19     15.91 o
  21   5   0        1.08        2.33     15.11 o
  22   5   0       19.66       87.53     18.83 o
  23   5   0       39.14       50.83     23.50 o
  24   5   0       84.64       75.21     22.91 o
  25   5   0       16.96       18.06     23.56 o
   0   6   0     4452.39     4295.84     72.72 o
   1   6   0      341.34      311.23     12.91 o
   2   6   0      560.17      527.96     13.94 o
   3   6   0      455.88      457.29     13.78 o
   4   6   0      263.92      323.50     12.85 o
   5   6   0      247.26      218.20     11.19 o
   6   6   0        3.35        7.30      7.71 o
   7   6   0      390.26      417.16     13.32 o
   8   6   0      372.60      422.32     14.22 o
   9   6   0       34.57       82.57     10.66 o
  10   6   0       14.31       73.69     10.90 o
  11   6   0      139.86      191.47     14.16 o
  12   6   0       74.56       89.49     14.95 o
  13   6   0      356.20      396.73     22.97 o
  14   6   0      128.91      160.36     14.98 o
  15   6   0      177.80      190.91     18.95 o
  16   6   0      117.36      118.20     19.62 o
  17   6   0       35.31       58.50     16.60 o
  18   6   0      592.77      625.17     27.07 o
  19   6   0      686.35      737.46     30.02 o
  20   6   0        2.69       47.69     18.72 o
  21   6   0      162.28      197.40     22.15 o
  22   6   0       89.45      118.75     20.74 o
  23   6   0      124.80      136.34     24.92 o
   1   7   0     2669.53     2674.20     38.64 o
   2   7   0      308.06      348.08     15.83 o
   3   7   0     1293.31     1107.07     24.63 o
   4   7   0       89.39       85.56     13.23 o
   5   7   0      499.64      486.11     21.58 o
   6   7   0       11.98       26.14     11.95 o
   7   7   0      567.21      586.67     21.16 o
   8   7   0      348.54      414.25     21.19 o
   9   7   0      619.04      660.19     33.71 o
  10   7   0        7.64       42.06     17.43 o
  11   7   0     1356.12     1329.81     36.39 o
  12   7   0      407.70      380.69     28.04 o
  13   7   0      364.33      461.88     30.79 o
  14   7   0       44.79       65.20     24.10 o
  15   7   0       75.13       45.18     24.56 o
  16   7   0       20.58        9.14     32.25 o
  17   7   0      454.51      464.20     34.84 o
  18   7   0      142.34      142.35     23.01 o
  19   7   0      437.31      465.41     31.40 o
  20   7   0      224.63      288.20     32.97 o
   0   8   0     3619.48     3521.48     98.85 o
   1   8   0       25.13       43.59     18.92 o
   2   8   0     1744.30     1887.71     45.39 o
   3   8   0      358.42      325.20     22.20 o
   4   8   0      326.27      472.88     35.09 o
   5   8   0       20.50       29.60     15.10 o
   6   8   0      904.33      875.14     31.48 o
   7   8   0        1.66       46.38     16.34 o
   8   8   0      612.34      763.79     69.78 o
   9   8   0       30.49       57.93     20.97 o
  10   8   0     1549.92     1504.96     51.23 o
  11   8   0        2.01        7.98     21.98 o
  12   8   0      565.44      556.40     35.25 o
  13   8   0      403.27      382.36     37.34 o
  14   8   0      563.67      564.69     42.05 o
  15   8   0       36.60       65.54     30.04 o
  16   8   0      255.62      254.42     40.04 o
   1   9   0     2072.21     1892.80     42.85 o
   2   9   0      115.86      144.00     21.57 o
   3   9   0     1569.32     1411.59     41.14 o
   4   9   0        7.07        0.35     20.54 o
   5   9   0      432.58      453.68     41.47 o
   6   9   0        1.66       -1.99     23.26 o
   7   9   0     1402.20     1391.45     71.27 o
   8   9   0       33.08       78.42     33.45 o
   9   9   0     1911.70     1842.11     62.78 o
  10   9   0       13.04       52.28     28.25 o
 -29   1   1      182.93      230.62     22.36 o
 -28   1   1      694.77      771.78     32.89 o
 -27   1   1       41.59       50.54     18.11 o
 -26   1   1       43.69       44.73     16.56 o
 -25   1   1      246.28      243.62     18.11 o
 -24   1   1       29.43       57.09     13.81 o
 -23   1   1      756.03      730.04     22.90 o
 -22   1   1        6.67       27.84     11.62 o
 -21   1   1      626.12      658.79     20.03 o
 -20   1   1       71.00       71.30     10.57 o
 -19   1   1      665.44      710.52     14.90 o
 -18   1   1     1151.73     1126.59     15.87 o
 -17   1   1     1416.00     1395.68     16.85 o
 -16   1   1      346.69      369.49      9.10 o
 -15   1   1     1498.13     1437.97     14.83 o
 -14   1   1      405.69      486.50      8.45 o
 -13   1   1      466.99      470.51      7.93 o
 -12   1   1      518.81      560.24      8.92 o
 -11   1   1     9414.76     9625.62     57.30 o
 -10   1   1     3160.19     3282.31     22.54 o
  -9   1   1      487.59      665.99      7.25 o
  -8   1   1     1742.65     1622.59     12.27 o
  -7   1   1      571.00      608.94      6.27 o
  -6   1   1        2.55        3.48      1.29 o
  -5   1   1      608.53      487.86      4.54 o
  -4   1   1      159.46      185.99      3.93 o
  -3   1   1      397.52      415.04      3.52 o
  -2   1   1      418.51      486.53      9.00 o
  -1   1   1     4977.62     5482.49     29.48 o
   0   1   1      665.22      759.75      5.14 o
   1   1   1     1038.43     1086.23      6.94 o
   2   1   1     5381.76     5111.11     25.64 o
   3   1   1     1339.06     1189.82      7.22 o
   4   1   1     2762.29     2336.53     14.15 o
   5   1   1      726.27      820.94      6.21 o
   6   1   1       34.42       75.82      1.91 o
   7   1   1      539.10      514.48      5.02 o
   8   1   1     2004.82     2168.53     14.76 o
   9   1   1      868.85      676.75      6.78 o
  10   1   1     5358.24     5168.96     32.31 o
  11   1   1     4298.32     4850.17     39.96 o
  12   1   1      263.05      258.59      6.91 o
  13   1   1      779.58      831.18     11.14 o
  14   1   1     1786.65     1754.27     16.88 o
  15   1   1      805.00      813.17     12.56 o
  16   1   1      625.26      627.73     11.41 o
  17   1   1     2101.05     2064.42     23.36 o
  18   1   1     1409.60     1434.01     24.71 o
  19   1   1     1330.27     1345.44     19.14 o
  20   1   1      511.38      587.36     15.88 o
  21   1   1       47.94       86.11     16.82 o
  22   1   1     1008.08     1009.83     24.47 o
  23   1   1      103.72      116.56     13.42 o
  24   1   1      907.44      919.97     26.92 o
  25   1   1       32.11       23.07     13.58 o
  26   1   1      404.87      414.02     22.17 o
  27   1   1      294.57      388.13     24.46 o
  28   1   1      130.17      167.59     29.72 o
  29   1   1       55.66       17.72     18.51 o
 -29   2   1      209.33      183.20     21.34 o
 -28   2   1      141.70      158.51     20.73 o
 -27   2   1      226.01      248.93     30.06 o
 -26   2   1      165.12      186.63     19.30 o
 -25   2   1      123.92      135.88     16.92 o
 -24   2   1      248.87      284.49     19.23 o
 -23   2   1       68.12       83.69     14.53 o
 -22   2   1      406.60      409.63     18.86 o
 -21   2   1        4.46       12.76     10.67 o
 -20   2   1     1072.92     1010.62     24.63 o
 -19   2   1      115.15      382.49     19.44 o
 -18   2   1     1151.00     1205.40     16.35 o
 -17   2   1     2594.16     2557.70     24.15 o
 -16   2   1      883.56      822.27     12.35 o
 -15   2   1      470.43      484.37      8.78 o
 -14   2   1      656.73      576.42      9.01 o
 -13   2   1      769.62      703.22      9.83 o
 -12   2   1     2909.75     2912.45     22.07 o
 -11   2   1     6551.57     6686.56     42.21 o
 -10   2   1     6241.78     6416.10     37.35 o
  -9   2   1     2718.36     2869.76     19.18 o
  -8   2   1     4597.74     4243.99     24.22 o
  -7   2   1     1366.51     1333.35      9.95 o
  -6   2   1      159.79      163.30      3.25 o
  -5   2   1      131.64      153.18      3.16 o
  -4   2   1      287.40      194.59      3.14 o
  -3   2   1     1598.04     1472.45      9.38 o
  -2   2   1     1027.41     1364.12      9.49 o
  -1   2   1    21345.51    21375.41    111.10 o
   0   2   1   190997.44   205256.77   1021.89 o
   1   2   1    11443.28    12293.26     62.16 o
   2   2   1       93.20      183.26      3.58 o
   3   2   1     3005.56     3086.31     17.79 o
   4   2   1      476.20      337.44      3.98 o
   5   2   1      375.29      266.74      4.01 o
   6   2   1      502.85      488.69      4.90 o
   7   2   1     3850.93     3655.10     21.86 o
   8   2   1      420.72      470.91      7.08 o
   9   2   1    12836.38    13403.28     71.13 o
  10   2   1    11117.16    11453.57     60.68 o
  11   2   1     1062.58     1100.51     10.84 o
  12   2   1     1963.77     1882.07     15.88 o
  13   2   1      642.32      591.37      8.69 o
  14   2   1     1144.71     1094.80     12.24 o
  15   2   1      725.00      661.03     10.63 o
  16   2   1      640.73      651.92     11.63 o
  17   2   1     2700.10     2687.99     33.85 o
  18   2   1     2287.23     2224.27     22.53 o
  19   2   1     9620.74     9287.28     68.13 o
  20   2   1      618.69      651.09     20.95 o
  21   2   1      536.05      531.97     18.46 o
  22   2   1      563.42      582.31     21.70 o
  23   2   1      586.71      628.21     24.46 o
  24   2   1      224.99      231.52     18.83 o
  25   2   1       77.62      100.82     17.40 o
  26   2   1      224.97      213.05     19.58 o
  27   2   1       30.68       23.51     28.00 o
  28   2   1      106.31       86.28     19.57 o
  29   2   1      269.29      283.51     23.45 o
 -28   3   1      567.09      700.61     30.84 o
 -27   3   1      726.09      724.86     30.48 o
 -26   3   1       38.63       38.42     19.89 o
 -25   3   1      780.27      825.80     30.80 o
 -24   3   1       10.41       52.72     16.52 o
 -23   3   1     1027.96     1019.18     28.76 o
 -22   3   1        3.84       53.37     13.91 o
 -21   3   1     1483.33     1401.09     27.42 o
 -20   3   1       77.01      118.53     10.57 o
 -19   3   1     1299.87     1233.45     19.16 o
 -18   3   1     2531.92     2490.36     26.84 o
 -17   3   1     3751.58     3763.19     31.63 o
 -16   3   1      157.63      193.07      7.67 o
 -15   3   1     2750.48     2729.90     24.48 o
 -14   3   1      808.85      849.88     12.54 o
 -13   3   1     3522.55     3536.49     27.08 o
 -12   3   1      700.37      731.10      8.96 o
 -11   3   1    12236.46    12477.90     73.05 o
 -10   3   1     4960.38     4947.12     31.97 o
  -9   3   1     1497.44     1557.55     13.35 o
  -8   3   1     7137.54     7401.52     44.59 o
  -7   3   1     5903.78     5889.50     35.07 o
  -6   3   1      965.84      976.16     10.19 o
  -5   3   1     7929.12     8082.68     45.28 o
  -4   3   1     2767.17     2907.22     18.43 o
  -3   3   1     9261.98     9562.68     54.21 o
  -2   3   1     8015.41     8653.15     48.47 o
  -1   3   1    29089.53    31481.43    157.20 o
   0   3   1    11944.30    12233.61     62.67 o
   1   3   1    21240.11    22720.42    119.30 o
   2   3   1    15797.46    16129.64     83.08 o
   3   3   1     9462.13     9847.21     50.68 o
   4   3   1     6489.80     6413.79     34.19 o
   5   3   1     3488.02     3604.66     23.61 o
   6   3   1     3286.95     3204.24     22.04 o
   7   3   1     5269.14     5396.91     33.44 o
   8   3   1     9549.23     9972.12     60.98 o
   9   3   1     5895.00     5796.12     36.54 o
  10   3   1     6528.03     6441.30     39.40 o
  11   3   1     2737.61     3093.02     21.99 o
  12   3   1     1534.27     1466.36     13.27 o
  13   3   1     2751.86     2807.76     22.21 o
  14   3   1     2555.55     2526.18     20.89 o
  15   3   1      572.01      605.26     21.32 o
  16   3   1     1428.10     1388.16     16.96 o
  17   3   1     5359.78     5290.16     41.20 o
  18   3   1      950.60      967.91     16.09 o
  19   3   1      892.37      889.36     21.28 o
  20   3   1     1914.91     1864.86     24.43 o
  21   3   1      371.90      457.40     18.89 o
  22   3   1     1529.10     1518.48     29.66 o
  23   3   1      201.06      238.45     18.36 o
  24   3   1     1167.55     1096.70     38.52 o
  25   3   1      211.17      212.62     20.24 o
  26   3   1      917.71      924.90     33.00 o
  27   3   1      799.38      860.60     37.33 o
  28   3   1       19.30       18.46     18.80 o
 -27   4   1       70.82       87.14     34.56 o
 -26   4   1      177.09      155.31     23.02 o
 -25   4   1        8.83       15.16     19.74 o
 -24   4   1      391.07      410.56     29.62 o
 -23   4   1       68.86       61.15     16.06 o
 -22   4   1      550.01      558.63     23.22 o
 -21   4   1      170.18      214.50     15.09 o
 -20   4   1      527.43      563.29     18.47 o
 -19   4   1     2164.05     2104.19     28.87 o
 -18   4   1      104.13      140.38     11.51 o
 -17   4   1      385.09      456.66     14.91 o
 -16   4   1     2658.25     2611.97     26.08 o
 -15   4   1      510.63      543.74     12.97 o
 -14   4   1      454.83      475.86     10.92 o
 -13   4   1      203.93      229.22      8.15 o
 -12   4   1     1297.50     1224.24     17.84 o
 -11   4   1     1275.66     1215.74     13.00 o
 -10   4   1     2810.76     2847.96     22.82 o
  -9   4   1      619.83      771.07      9.70 o
  -8   4   1      737.48      729.80      9.20 o
  -7   4   1      166.22      244.12      5.48 o
  -6   4   1      123.06      111.91      3.74 o
  -5   4   1       60.53       25.82      3.80 o
  -4   4   1       91.88      116.99      4.66 o
  -3   4   1     1061.09     1000.61     10.87 o
  -2   4   1     4787.36     4844.54     32.82 o
  -1   4   1     9390.32     9682.54     60.33 o
   0   4   1      157.19      165.24      6.42 o
   1   4   1     1665.75     2143.69     17.02 o
   2   4   1     6358.60     6138.63     39.62 o
   3   4   1     1098.01     1029.31     10.37 o
   4   4   1       62.16       64.46      3.28 o
   5   4   1      307.13      334.42      5.73 o
   6   4   1      638.35      613.44      7.40 o
   7   4   1     1491.90     1384.80     13.15 o
   8   4   1       50.90       68.16      4.20 o
   9   4   1     6679.45     6453.17     41.44 o
  10   4   1     5749.67     5873.48     39.11 o
  11   4   1      291.50      328.76     10.55 o
  12   4   1      480.95      509.66     11.95 o
  13   4   1      888.74      886.48     14.68 o
  14   4   1      630.85      624.45     12.47 o
  15   4   1      235.40      261.64     10.23 o
  16   4   1      267.79      331.16     10.74 o
  17   4   1     2432.22     2309.17     27.19 o
  18   4   1      371.46      421.76     15.35 o
  19   4   1      601.55      708.05     18.77 o
  20   4   1      318.88      393.01     16.21 o
  21   4   1     1399.76     1390.16     34.95 o
  22   4   1      335.83      337.78     27.12 o
  23   4   1      295.38      298.14     25.50 o
  24   4   1       25.76       62.43     22.97 o
  25   4   1      486.65      465.28     32.65 o
  26   4   1       64.26       60.89     26.13 o
  27   4   1      111.12       68.56     24.41 o
 -25   5   1       25.60       -8.36     23.40 o
 -24   5   1        0.27        4.01     21.40 o
 -23   5   1       18.54       37.26     28.42 o
 -22   5   1        0.14       26.61     21.91 o
 -21   5   1        6.78       12.55     16.48 o
 -20   5   1       41.62       39.03     15.88 o
 -19   5   1       88.94       96.52     17.22 o
 -18   5   1      220.28      228.04     15.25 o
 -17   5   1       17.19       13.58     10.88 o
 -16   5   1      539.41      548.77     18.84 o
 -15   5   1       54.57       62.25     10.57 o
 -14   5   1        5.59       16.19      9.96 o
 -13   5   1        7.51       -3.48      8.87 o
 -12   5   1       49.46       85.42      8.47 o
 -11   5   1      218.99      258.41     12.67 o
 -10   5   1       65.62       73.90      7.81 o
  -9   5   1        2.11       17.36      5.88 o
  -8   5   1      397.28      451.11     11.70 o
  -7   5   1      228.93      235.55      8.37 o
  -6   5   1      181.34      205.88      7.68 o
  -5   5   1       22.22       13.42      5.29 o
  -4   5   1        1.66        3.05      4.58 o
  -3   5   1       12.03       17.52      5.10 o
  -2   5   1      679.80      685.11     12.52 o
  -1   5   1       93.55      107.86      5.56 o
   0   5   1        1.76        8.87      6.18 o
   1   5   1        0.06       14.21      5.73 o
   2   5   1      398.21      417.27     10.78 o
   3   5   1       68.35       73.24      4.14 o
   4   5   1        0.30        1.04      3.05 o
   5   5   1       84.48      103.79      5.83 o
   6   5   1       41.58       47.80      4.66 o
   7   5   1      243.82      292.36      7.83 o
   8   5   1      406.77      372.37     10.31 o
   9   5   1      104.68      139.58      7.50 o
  10   5   1      127.15      127.19      6.96 o
  11   5   1      470.14      539.93     13.23 o
  12   5   1      128.52      144.10     11.77 o
  13   5   1       38.08       22.00     10.09 o
  14   5   1        1.69        5.92      9.13 o
  15   5   1       49.39       65.13     10.52 o
  16   5   1      195.23      189.76     14.07 o
  17   5   1       50.44       71.76     11.46 o
  18   5   1      119.22      143.69     15.09 o
  19   5   1      391.90      386.44     24.11 o
  20   5   1       30.01       34.93     16.07 o
  21   5   1       66.87       59.08     16.77 o
  22   5   1       18.18       82.22     19.07 o
  23   5   1        2.45        8.05     25.23 o
  24   5   1       19.47       10.30     22.23 o
  25   5   1        6.31       13.89     23.15 o
 -23   6   1        2.29       34.84     21.29 o
 -22   6   1      423.95      527.70     32.78 o
 -21   6   1       42.79      101.36     20.37 o
 -20   6   1      683.50      768.16     31.59 o
 -19   6   1      317.98      310.91     22.68 o
 -18   6   1      793.00      853.74     30.38 o
 -17   6   1     1572.78     1568.01     36.74 o
 -16   6   1      195.42      280.12     21.43 o
 -15   6   1       50.08       80.88     18.66 o
 -14   6   1      293.36      300.78     18.79 o
 -13   6   1       34.30       93.79     15.30 o
 -12   6   1      373.82      391.16     21.91 o
 -11   6   1      597.88      693.87     20.63 o
 -10   6   1     1247.17     1386.85     27.63 o
  -9   6   1       39.30       97.92     10.53 o
  -8   6   1       66.96      134.53     11.29 o
  -7   6   1      373.11      352.05     14.11 o
  -6   6   1      612.65      609.73     15.49 o
  -5   6   1       18.27        6.59      8.29 o
  -4   6   1       67.19       78.87     10.12 o
  -3   6   1       57.95       82.56     11.41 o
  -2   6   1      364.99      366.02     12.67 o
  -1   6   1       20.09      134.91     10.25 o
   0   6   1     3393.40     3398.28     40.86 o
   1   6   1     3176.75     3047.60     36.73 o
   2   6   1      371.42      426.17     16.44 o
   3   6   1      517.15      494.57     17.35 o
   4   6   1      231.61      240.43     11.33 o
   5   6   1      450.38      465.58     13.35 o
   6   6   1      807.94      731.10     16.03 o
   7   6   1        2.17       32.99      7.85 o
   8   6   1      362.96      379.31     14.20 o
   9   6   1      297.55      340.24     14.35 o
  10   6   1      460.61      592.23     21.18 o
  11   6   1     1043.85     1099.73     25.26 o
  12   6   1      854.59      924.02     28.95 o
  13   6   1     1218.52     1184.72     32.02 o
  14   6   1      427.66      474.79     24.40 o
  15   6   1      347.82      364.14     23.37 o
  16   6   1      675.23      707.34     29.25 o
  17   6   1        5.31       88.66     16.89 o
  18   6   1      245.35      320.32     23.00 o
  19   6   1      810.13      831.96     30.91 o
  20   6   1      317.54      405.32     26.71 o
  21   6   1      481.19      472.31     28.52 o
  22   6   1       15.31       61.36     20.03 o
  23   6   1      318.39      368.71     29.94 o
 -20   7   1        0.63       32.90     26.80 o
 -19   7   1      626.93      698.75     43.60 o
 -18   7   1       67.93      122.74     23.27 o
 -17   7   1      688.31      658.61     37.78 o
 -16   7   1      441.28      443.75     33.29 o
 -15   7   1      291.27      354.84     32.09 o
 -14   7   1      196.33      246.77     21.99 o
 -13   7   1     1460.06     1418.89     42.03 o
 -12   7   1      443.25      536.95     30.11 o
 -11   7   1     1630.95     1592.15     38.93 o
 -10   7   1      102.01      215.41     21.53 o
  -9   7   1     1903.17     1750.52     40.07 o
  -8   7   1      433.66      443.14     22.41 o
  -7   7   1     1480.27     1420.19     28.77 o
  -6   7   1      798.37      744.40     22.48 o
  -5   7   1     1287.77     1258.10     27.02 o
  -4   7   1      534.72      477.73     20.32 o
  -3   7   1     1976.62     1783.84     31.97 o
  -2   7   1      327.95      399.10     22.67 o
  -1   7   1     3092.38     2890.52     38.94 o
   0   7   1     1759.07     1848.37     37.31 o
   1   7   1     3164.60     3157.87     42.73 o
   2   7   1     2237.37     2009.48     32.25 o
   3   7   1     1531.70     1503.58     28.19 o
   4   7   1      653.60      613.00     20.40 o
   5   7   1      798.99      797.03     23.90 o
   6   7   1      939.49      931.90     26.27 o
   7   7   1      798.82      820.36     23.65 o
   8   7   1      192.90      268.64     20.58 o
   9   7   1     1082.15     1101.07     36.10 o
  10   7   1      452.13      527.57     29.52 o
  11   7   1      980.53      998.34     32.87 o
  12   7   1     1262.46     1212.47     46.05 o
  13   7   1      744.88      807.23     36.88 o
  14   7   1      218.57      214.78     26.36 o
  15   7   1      219.28      188.70     28.99 o
  16   7   1      215.86      237.07     29.22 o
  17   7   1      664.87      690.00     38.62 o
  18   7   1      116.99      149.83     21.56 o
  19   7   1      537.99      590.34     29.17 o
  20   7   1      221.69      282.09     26.79 o
 -16   8   1      590.74      558.16     50.05 o
 -15   8   1       71.44       68.04     28.67 o
 -14   8   1       45.25       42.22     34.95 o
 -13   8   1      120.85      126.61     28.45 o
 -12   8   1      223.84      225.81     27.17 o
 -11   8   1      218.50      258.84     26.78 o
 -10   8   1     1079.49      965.45     43.92 o
  -9   8   1       22.86       61.40     23.68 o
  -8   8   1      295.89      342.63     46.20 o
  -7   8   1      307.24      295.99     24.33 o
  -6   8   1      603.97      633.30     25.83 o
  -5   8   1       29.11       23.24     15.14 o
  -4   8   1      128.05      171.92     19.61 o
  -3   8   1      261.91      267.59     28.64 o
  -2   8   1     1331.44     1297.22     38.68 o
  -1   8   1      485.38      516.64     26.16 o
   0   8   1      116.04      210.70     18.81 o
   1   8   1      192.65      298.46     22.16 o
   2   8   1     1939.41     1782.91     47.54 o
   3   8   1      364.64      347.95     23.15 o
   4   8   1       73.66      117.69     18.79 o
   5   8   1      363.22      271.63     17.38 o
   6   8   1      379.38      378.12     21.68 o
   7   8   1       10.04       53.94     18.21 o
   8   8   1      358.58      337.89     30.39 o
   9   8   1       82.38      103.75     22.63 o
  10   8   1      314.56      377.75     30.17 o
  11   8   1      498.43      447.33     31.64 o
  12   8   1      504.35      532.31     33.98 o
  13   8   1      103.34      116.50     29.67 o
  14   8   1      116.28      101.65     29.81 o
  15   8   1       91.96      114.30     30.63 o
  16   8   1      485.78      425.17     44.28 o
 -10   9   1       15.33       70.35     31.55 o
  -9   9   1      367.95      404.59     41.60 o
  -8   9   1        0.93      -17.11     25.25 o
  -7   9   1      121.84      136.85     35.62 o
  -6   9   1       48.99       45.96     27.60 o
  -5   9   1       92.12      109.84     33.49 o
  -4   9   1       10.51        5.71     19.22 o
  -3   9   1       98.35       97.55     21.13 o
  -2   9   1      108.69      101.03     20.15 o
  -1   9   1       30.20       56.81     18.68 o
   0   9   1      123.63      151.62     20.05 o
   1   9   1      269.42      274.93     23.70 o
   2   9   1        5.98       23.98     18.00 o
   3   9   1      233.38      241.52     23.07 o
   4   9   1      174.67      144.12     24.27 o
   5   9   1       68.94       93.17     28.16 o
   6   9   1      180.09      150.43     28.86 o
   7   9   1      247.03      254.24     40.34 o
   8   9   1        2.08       40.93     29.40 o
   9   9   1      123.39      158.58     41.33 o
  10   9   1      204.48      268.15     35.74 o
 -30   0   2       48.40       49.38     28.80 o
 -29   0   2      147.79      135.51     27.81 o
 -28   0   2      370.06      416.33     38.36 o
 -27   0   2       30.69        0.98     25.60 o
 -26   0   2        6.10       -7.86     23.94 o
 -25   0   2       23.23       -0.85     19.61 o
 -24   0   2       17.86       19.70     17.05 o
 -23   0   2      111.43       73.81     18.58 o
 -22   0   2       13.09        3.43     17.50 o
 -21   0   2       31.58        0.18     21.18 o
 -20   0   2      347.59      295.12     21.74 o
 -19   0   2      257.81      265.76     15.56 o
 -18   0   2       13.23       -4.47     10.35 o
 -17   0   2       11.33       24.40      6.27 o
 -16   0   2      355.93      321.82     15.42 o
 -15   0   2       96.68       91.37      4.68 o
 -14   0   2       54.16       64.58      5.09 o
 -13   0   2      101.90      101.26      4.25 o
 -12   0   2      192.35      179.71      6.03 o
 -11   0   2      430.16      444.64     12.35 o
 -10   0   2      800.22      793.25      9.52 o
  -9   0   2       18.84       30.81      2.80 o
  -8   0   2      423.33      411.27      5.92 o
  -7   0   2       35.16       40.15      2.65 o
  -6   0   2       79.07       61.81      2.68 o
  -5   0   2      130.33      127.31      3.40 o
  -4   0   2      143.47      105.37      3.30 o
  -3   0   2       77.99       16.51      3.69 o
  -2   0   2        1.01       -4.68      4.68 o
  -1   0   2        1.90       -3.35      3.35 o
   0   0   2       22.21       21.20      2.11 o
   1   0   2       93.02      113.98      9.66 o
   2   0   2        6.17       -5.63      5.63 o
   3   0   2        0.29       -2.25      2.25 o
   4   0   2      138.21      130.14      4.44 o
   5   0   2        0.01       -4.23      4.23 o
   6   0   2      124.06      104.96      6.79 o
   7   0   2       80.59       77.34      4.04 o
   8   0   2      114.88      126.41      6.26 o
   9   0   2       39.92       43.41      3.51 o
  10   0   2      555.18      514.24     12.98 o
  11   0   2        3.67       -9.12      9.12 o
  12   0   2      354.99      346.37     10.49 o
  13   0   2        0.36       -5.43      5.43 o
  14   0   2      223.03      245.82     10.30 o
  15   0   2        7.52       23.11      6.36 o
  16   0   2      406.62      401.54     15.77 o
  17   0   2      535.59      502.16     17.27 o
  18   0   2        3.01      -12.86     12.86 o
  19   0   2      304.46      302.41     14.69 o
  20   0   2      765.24      786.38     24.94 o
  21   0   2        5.96      -38.95     38.95 o
  22   0   2      436.58      423.04     28.53 o
  23   0   2        9.20        4.36     20.09 o
  24   0   2      562.05      555.47     31.88 o
  25   0   2        0.33        3.58     20.80 o
  26   0   2      206.40      189.96     26.69 o
  27   0   2        0.32       15.23     25.01 o
  28   0   2       10.42       -4.95     30.73 o
  29   0   2       24.90       32.56     27.62 o
 -29   1   2       59.04       64.29     20.65 o
 -28   1   2       86.82       71.05     19.75 o
 -27   1   2       72.17       45.34     18.07 o
 -26   1   2       18.70       11.16     15.26 o
 -25   1   2      201.70      188.10     17.54 o
 -24   1   2       84.26       77.79     13.75 o
 -23   1   2      287.99      295.52     15.47 o
 -22   1   2      125.21      132.35     15.69 o
 -21   1   2      178.96      198.44     16.05 o
 -20   1   2       15.83       19.05      9.52 o
 -19   1   2       68.96       89.98      8.79 o
 -18   1   2        6.89       22.79      5.73 o
 -17   1   2      742.13      643.64     11.51 o
 -16   1   2       48.25       49.71      4.90 o
 -15   1   2      493.27      472.37      8.81 o
 -14   1   2       22.40       28.39      3.74 o
 -13   1   2      205.39      195.42      5.18 o
 -12   1   2       19.39       36.04      4.34 o
 -11   1   2     1877.50     1806.23     14.98 o
 -10   1   2      657.01      657.75     13.47 o
  -9   1   2      130.31      206.43      4.26 o
  -8   1   2        8.48        8.14      2.15 o
  -7   1   2      181.96      181.77      2.78 o
  -6   1   2       13.97       18.35      1.66 o
  -5   1   2        1.28        1.48      1.36 o
  -4   1   2       41.10       50.11      1.62 o
  -3   1   2       19.27        1.43      1.15 o
  -2   1   2      415.21      345.06      3.25 o
  -1   1   2       59.58       78.21      1.82 o
   0   1   2      513.49      552.38      3.72 o
   1   1   2       69.72       47.39      1.93 o
   2   1   2       13.84       15.43      1.41 o
   3   1   2       54.65       67.76      1.80 o
   4   1   2      512.29      418.86      3.74 o
   5   1   2      147.50       98.66      2.48 o
   6   1   2      461.53      491.23      4.99 o
   7   1   2      103.85       95.63      2.63 o
   8   1   2      474.99      547.63      5.58 o
   9   1   2      710.91      816.01      7.26 o
  10   1   2      558.29      496.01      9.69 o
  11   1   2      232.46      239.89      4.70 o
  12   1   2      459.44      451.19      6.64 o
  13   1   2      217.65      197.56      5.13 o
  14   1   2      168.29      185.33      6.58 o
  15   1   2      298.10      268.63      8.76 o
  16   1   2       57.60       75.71      6.65 o
  17   1   2       19.03       33.29      6.78 o
  18   1   2      711.65      699.28     15.44 o
  19   1   2     1043.19      981.26     18.64 o
  20   1   2       51.00       53.41     11.47 o
  21   1   2      238.99      223.76     12.80 o
  22   1   2       20.73       29.48     12.33 o
  23   1   2      242.97      227.05     15.13 o
  24   1   2        6.17       12.64     12.94 o
  25   1   2      190.43      202.52     17.29 o
  26   1   2        7.99       21.05     16.05 o
  27   1   2      212.31      213.09     22.07 o
  28   1   2       18.11       15.03     19.44 o
  29   1   2        2.50      -16.60     19.82 o
 -29   2   2       84.42       63.66     19.40 o
 -28   2   2      174.88      151.02     20.60 o
 -27   2   2      169.66      171.06     22.61 o
 -26   2   2      108.07      116.61     17.49 o
 -25   2   2       57.33       50.00     15.31 o
 -24   2   2       52.67       71.13     16.22 o
 -23   2   2        5.55       16.60     12.77 o
 -22   2   2      150.06      181.24     15.28 o
 -21   2   2        5.17        4.36     10.77 o
 -20   2   2      219.73      241.79     14.73 o
 -19   2   2       46.34      114.42      9.86 o
 -18   2   2     2046.30     1966.88     20.86 o
 -17   2   2     1988.35     1785.09     19.50 o
 -16   2   2       57.94       49.33      5.67 o
 -15   2   2      372.52      393.78      8.15 o
 -14   2   2      501.34      435.99      8.34 o
 -13   2   2      636.35      638.94      8.55 o
 -12   2   2     1110.79     1026.14     10.93 o
 -11   2   2     3634.77     3532.51     26.97 o
 -10   2   2      648.53      651.18      7.90 o
  -9   2   2     2123.77     2018.11     14.67 o
  -8   2   2      181.34      175.34      4.30 o
  -7   2   2     3431.50     3330.49     19.83 o
  -6   2   2      106.32      148.47      3.03 o
  -5   2   2      471.29      418.88      4.42 o
  -4   2   2       11.94        4.15      1.70 o
  -3   2   2      763.84      586.16      5.25 o
  -2   2   2     2126.89     2194.61     13.74 o
  -1   2   2      133.05      396.64     97.59 o
   0   2   2    41054.23    46064.50    226.20 o
   1   2   2    83250.97    85686.74    428.17 o
   2   2   2     6918.60     6986.63     36.64 o
   3   2   2      438.40      398.71      4.57 o
   4   2   2       69.79       85.47      2.62 o
   5   2   2      527.80      471.94      4.95 o
   6   2   2        3.13        2.13      1.74 o
   7   2   2     1604.93     1613.22     10.46 o
   8   2   2      349.23      367.20      5.22 o
   9   2   2     3048.40     3024.89     20.49 o
  10   2   2      406.73      408.30      5.94 o
  11   2   2     4189.26     4239.30     26.65 o
  12   2   2       58.42       74.91      3.64 o
  13   2   2     1197.05     1121.34     12.06 o
  14   2   2       17.17       22.53      4.33 o
  15   2   2     1249.19     1173.71     16.56 o
  16   2   2       39.23       31.78      6.84 o
  17   2   2      360.29      380.74     15.14 o
  18   2   2     2492.09     2329.07     24.96 o
  19   2   2     4671.37     4475.55     41.69 o
  20   2   2     2240.15     2191.21     40.52 o
  21   2   2      556.98      597.78     20.98 o
  22   2   2      392.59      378.70     18.45 o
  23   2   2      731.01      708.08     23.22 o
  24   2   2      231.87      240.25     17.99 o
  25   2   2      156.25      170.46     19.96 o
  26   2   2       24.63       17.48     16.72 o
  27   2   2      150.10      129.09     22.42 o
  28   2   2        1.89      -17.55     17.55 o
  29   2   2      165.29      138.73     20.99 o
 -28   3   2     1501.07     1487.89     39.48 o
 -27   3   2       11.05        2.07     23.16 o
 -26   3   2      273.93      312.41     30.29 o
 -25   3   2      753.13      736.35     28.22 o
 -24   3   2      154.56      196.90     17.79 o
 -23   3   2     2645.35     2409.18     41.91 o
 -22   3   2      258.41      313.00     19.60 o
 -21   3   2     3017.59     2752.08     44.74 o
 -20   3   2      500.24      579.98     17.46 o
 -19   3   2     1278.14     1176.95     20.91 o
 -18   3   2     2385.44     2369.98     26.31 o
 -17   3   2     1500.18     1367.46     17.78 o
 -16   3   2     5032.27     4779.89     37.81 o
 -15   3   2     1893.68     1968.61     30.80 o
 -14   3   2     5367.40     5360.58     39.75 o
 -13   3   2     3798.74     3553.63     25.53 o
 -12   3   2     5797.29     5575.72     36.01 o
 -11   3   2    14397.03    14406.03     86.45 o
 -10   3   2    29142.78    29438.06    163.69 o
  -9   3   2       59.11       95.19      3.75 o
  -8   3   2     7181.69     7372.22     44.07 o
  -7   3   2       40.71       25.62      3.00 o
  -6   3   2     6114.95     5772.16     34.06 o
  -5   3   2     2210.02     2409.72     19.36 o
  -4   3   2    17296.21    17050.66     93.34 o
  -3   3   2     4166.11     4455.86     27.93 o
  -2   3   2    35741.13    38734.05    203.97 o
  -1   3   2    13342.97    13346.29     67.70 o
   0   3   2    58949.00    62051.41    316.71 o
   1   3   2     6648.77     7051.45     39.90 o
   2   3   2    35962.21    35878.90    177.79 o
   3   3   2       23.79       49.61      6.84 o
   4   3   2    24229.44    25091.60    130.77 o
   5   3   2      144.89      228.77      6.84 o
   6   3   2    14333.02    13869.71     76.91 o
   7   3   2       43.52       46.54      3.13 o
   8   3   2    22711.68    22364.13    127.47 o
   9   3   2      994.99     1114.87     10.62 o
  10   3   2    16119.27    16232.91     95.73 o
  12   3   2    10955.29    10863.41     63.73 o
  13   3   2      176.93      269.73      8.17 o
  14   3   2     6851.93     6634.13     46.50 o
  15   3   2       25.41       72.36     12.12 o
  16   3   2     3404.73     3303.03     29.11 o
  17   3   2      639.54      648.85     13.07 o
  18   3   2     8962.23     8427.78     65.50 o
  19   3   2      114.02      166.08     10.31 o
  20   3   2     4793.25     4436.40     45.22 o
  21   3   2     1009.76     1010.45     26.27 o
  22   3   2     3911.20     3755.16     48.88 o
  23   3   2      620.16      712.28     25.60 o
  24   3   2     2602.12     2458.21     42.55 o
  25   3   2      497.92      538.19     24.16 o
  26   3   2     1608.73     1483.02     37.27 o
  27   3   2      190.01      150.52     19.75 o
  28   3   2      219.70      253.23     32.59 o
 -27   4   2     1378.70     1279.89     40.95 o
 -26   4   2     1046.74      942.37     41.37 o
 -25   4   2      640.67      635.82     42.94 o
 -24   4   2     2017.57     2018.03     41.31 o
 -23   4   2      753.39      839.38     28.76 o
 -22   4   2     3658.07     3511.63     52.44 o
 -21   4   2      403.30      645.76     34.05 o
 -20   4   2     2687.63     2582.96     36.85 o
 -19   4   2     2985.57     3209.28     37.36 o
 -18   4   2     6641.76     6373.80     57.86 o
 -17   4   2    10408.49     9954.77     77.95 o
 -16   4   2     1355.35     1294.14     17.49 o
 -15   4   2     4000.43     4162.71     34.60 o
 -14   4   2     2564.19     2317.75     21.25 o
 -13   4   2     6731.35     6734.78     48.33 o
 -12   4   2     4735.15     4509.69     34.98 o
 -11   4   2    15529.43    15354.17     92.78 o
 -10   4   2     2208.64     2099.38     16.55 o
  -9   4   2    12588.71    12455.39     73.81 o
  -8   4   2      155.33      128.78      5.42 o
  -7   4   2     5665.56     5574.51     37.50 o
  -6   4   2      126.16      140.99      5.30 o
  -5   4   2     1942.10     1856.92     16.51 o
  -4   4   2      294.36      315.03      6.39 o
  -3   4   2     3875.57     3620.34     27.27 o
  -2   4   2      281.29      222.54      5.82 o
  -1   4   2     9223.65     9665.92     72.51 o
   0   4   2    24274.10    26880.66    153.97 o
   1   4   2    66126.27    68994.45    403.04 o
   2   4   2      798.03      943.88     12.31 o
   3   4   2    15387.15    14466.37     85.87 o
   4   4   2       65.80       84.21      4.08 o
   5   4   2     9155.12     8323.32     49.34 o
   6   4   2      386.07      418.75      6.33 o
   7   4   2    15988.30    15241.49     92.25 o
   8   4   2       78.93      132.86      4.94 o
   9   4   2    28165.34    27487.26    164.49 o
  10   4   2       35.56      133.63      5.97 o
  11   4   2    28860.67    28671.02    171.45 o
  12   4   2        2.28      172.35     13.81 o
  13   4   2    19009.20    18472.58    129.01 o
  14   4   2        8.71      105.79      7.97 o
  15   4   2    10846.12    10467.63     76.73 o
  16   4   2       10.31       59.36      8.04 o
  17   4   2     3358.55     3462.76     38.38 o
  18   4   2     1462.81     1641.53     28.71 o
  19   4   2    18188.04    17564.63    169.62 o
  20   4   2     2064.71     2173.73     46.69 o
  21   4   2     8405.36     7962.48    124.26 o
  22   4   2     1214.54     1195.68     40.50 o
  23   4   2     4555.77     4268.59     90.22 o
  24   4   2      332.62      418.61     31.51 o
  25   4   2     2119.34     1969.32     71.85 o
  26   4   2       23.82       40.62     24.62 o
  27   4   2      796.16      737.62     38.85 o
 -25   5   2       34.74       40.75     23.39 o
 -24   5   2      268.19      344.77     29.22 o
 -23   5   2      175.40      220.52     26.26 o
 -22   5   2      172.08      221.68     20.43 o
 -21   5   2      359.33      395.04     24.01 o
 -20   5   2      375.38      385.13     22.52 o
 -19   5   2       67.74      100.33     16.36 o
 -18   5   2     1620.84     1553.85     36.52 o
 -17   5   2      163.94      204.40     13.62 o
 -16   5   2     3053.86     2849.91     37.53 o
 -15   5   2       67.47      110.75     10.98 o
 -14   5   2     2224.35     2184.47     29.81 o
 -13   5   2     1534.50     1627.10     23.97 o
 -12   5   2     6799.14     6636.42     62.24 o
 -11   5   2     4425.74     4277.99     49.53 o
 -10   5   2    11847.09    11483.68     93.00 o
  -9   5   2      670.56      666.78     13.32 o
  -8   5   2     9640.99     9364.17     72.46 o
  -7   5   2      485.63      608.34     12.79 o
  -6   5   2     8550.97     8946.24     64.62 o
  -5   5   2      631.80      711.13     12.52 o
  -4   5   2     8496.27     8208.89     63.52 o
  -3   5   2     2186.38     2028.39     18.68 o
  -2   5   2    23221.45    22254.99    142.14 o
  -1   5   2     5831.34     6150.47     46.10 o
   0   5   2    35772.27    36977.60    231.45 o
   1   5   2     4216.63     4483.48     32.33 o
   2   5   2    24119.82    24800.38    154.19 o
   3   5   2       49.17       99.37     10.95 o
   4   5   2     9541.02     9409.17     65.18 o
   5   5   2       83.20       82.00      5.48 o
   6   5   2     6669.89     6661.04     48.28 o
   7   5   2       42.64       93.43      6.90 o
   8   5   2     9247.37     9447.46     68.43 o
   9   5   2        2.95       34.34      6.15 o
  10   5   2     4831.55     5024.51     42.83 o
  11   5   2      234.11      357.94     12.83 o
  12   5   2     3869.24     4059.56     50.29 o
  13   5   2       23.52       57.47     10.81 o
  14   5   2      959.43     1000.92     23.68 o
  15   5   2      137.46      130.25     12.79 o
  16   5   2      769.20      789.60     22.43 o
  17   5   2     2185.56     1988.08     33.95 o
  18   5   2     1466.55     1409.01     30.98 o
  19   5   2       92.40       97.67     16.95 o
  20   5   2     2130.35     2178.32     46.74 o
  21   5   2      229.14      252.76     21.30 o
  22   5   2     2595.29     2701.35     52.09 o
  23   5   2       74.07      134.61     25.67 o
  24   5   2     1439.53     1354.17     51.70 o
  25   5   2        2.72       19.12     23.07 o
 -23   6   2      627.15      734.36     37.67 o
 -22   6   2     2682.67     2724.63     53.50 o
 -21   6   2      524.58      807.77     49.96 o
 -20   6   2     2710.53     2727.83     51.79 o
 -19   6   2     2272.87     2433.93     53.29 o
 -18   6   2     1975.35     1962.65     38.63 o
 -17   6   2     4478.63     4585.55     69.47 o
 -16   6   2     3264.22     3319.58     56.69 o
 -15   6   2     2289.17     2546.48     46.92 o
 -14   6   2     1626.41     1739.07     37.94 o
 -13   6   2     4057.60     4237.93     60.06 o
 -12   6   2     1949.98     1901.54     69.06 o
 -11   6   2     6005.79     6029.23     67.47 o
 -10   6   2     2241.36     2193.58     34.01 o
  -9   6   2     6210.03     6471.26     62.71 o
  -8   6   2      550.63      637.21     23.55 o
  -7   6   2     3388.25     3627.20     42.92 o
  -6   6   2      269.57      360.11     13.53 o
  -5   6   2     2690.10     2802.04     33.30 o
  -4   6   2       23.58       16.06      9.56 o
  -3   6   2     3016.29     3232.86     37.68 o
  -2   6   2     1919.65     1828.89     26.30 o
  -1   6   2    14640.25    14513.21    138.12 o
   0   6   2     1276.47     1411.19     23.63 o
   1   6   2     6898.83     7216.80     68.39 o
   2   6   2     1013.89     1022.67     23.24 o
   3   6   2    10867.56    10913.31     88.24 o
   4   6   2       42.21       42.97      8.58 o
   5   6   2     6224.83     6100.52     57.40 o
   6   6   2      127.15      169.06     10.10 o
   7   6   2     9828.71     9195.18     84.48 o
   8   6   2       73.65      131.60     10.62 o
   9   6   2    13305.54    12939.07    114.61 o
  10   6   2       66.38      227.61     15.92 o
  11   6   2    13133.55    13067.15    129.28 o
  12   6   2       20.31      149.58     16.51 o
  13   6   2    11737.51    11349.34    136.51 o
  14   6   2      101.62      198.70     18.38 o
  15   6   2     6092.13     5852.58     85.39 o
  16   6   2       51.46      205.95     22.03 o
  17   6   2     9081.95     8825.22    109.21 o
  18   6   2       60.38      175.56     21.26 o
  19   6   2     3956.85     3936.40     67.21 o
  20   6   2      185.61      320.34     25.20 o
  21   6   2     6582.97     6313.84     88.95 o
  22   6   2      892.06     1045.80     36.86 o
  23   6   2     2257.29     2211.56     56.22 o
 -20   7   2      348.45      385.06     34.44 o
 -19   7   2      327.48      300.24     27.42 o
 -18   7   2      765.49      824.76     37.52 o
 -17   7   2      887.18      975.59     43.49 o
 -16   7   2      881.07      891.02     40.60 o
 -15   7   2      800.73      873.64     52.04 o
 -14   7   2      641.15      728.01     36.54 o
 -13   7   2      818.60      884.28     32.81 o
 -12   7   2     2215.07     2167.99     46.81 o
 -11   7   2      812.61      931.81     37.26 o
 -10   7   2     2954.63     2942.35     54.17 o
  -9   7   2     1597.43     1499.86     40.59 o
  -8   7   2     2829.16     2766.57     45.93 o
  -7   7   2     1247.49     1199.11     25.17 o
  -6   7   2     3395.84     3308.30     47.22 o
  -5   7   2      303.11      386.75     17.80 o
  -4   7   2     2372.92     2234.88     34.97 o
  -3   7   2      931.18      913.33     25.33 o
  -2   7   2     7003.95     6293.64     68.17 o
  -1   7   2      574.23      629.85     24.22 o
   0   7   2     7050.15     6602.88     73.56 o
   1   7   2     1030.09     1026.47     25.07 o
   2   7   2     4033.84     3935.03     45.79 o
   3   7   2      272.31      323.26     17.50 o
   4   7   2     4406.55     4254.46     51.79 o
   5   7   2        2.39       38.50     11.97 o
   6   7   2     3655.02     3449.71     47.30 o
   7   7   2      105.22      184.03     14.61 o
   8   7   2     3542.45     3239.09     55.89 o
   9   7   2        7.85       80.24     15.99 o
  10   7   2     2772.02     2710.86     54.78 o
  11   7   2       43.15      115.26     21.12 o
  12   7   2     2481.17     2378.88     60.20 o
  13   7   2      136.76      146.14     22.53 o
  14   7   2     1283.12     1222.85     45.82 o
  15   7   2       12.52       60.34     26.27 o
  16   7   2     2257.37     2100.82     47.79 o
  17   7   2       15.59       73.76     22.57 o
  18   7   2      738.95      753.27     32.69 o
  19   7   2       69.27      109.14     20.09 o
  20   7   2     1034.72     1074.25     41.95 o
 -16   8   2       39.63       87.81     32.97 o
 -15   8   2       59.66       69.84     28.67 o
 -14   8   2      315.65      355.82     38.36 o
 -13   8   2       55.78       41.01     26.09 o
 -12   8   2        3.26       27.76     24.35 o
 -11   8   2      329.40      291.53     31.45 o
 -10   8   2      169.90      149.71     23.89 o
  -9   8   2      177.11      214.24     24.34 o
  -8   8   2      205.97      249.32     31.91 o
  -7   8   2      184.97      215.46     21.63 o
  -6   8   2       88.06       97.63     16.77 o
  -5   8   2      355.27      344.31     21.68 o
  -4   8   2        9.65       35.79     15.98 o
  -3   8   2      153.82      138.91     20.43 o
  -2   8   2       18.99       29.10     16.81 o
  -1   8   2     1004.44      936.89     32.66 o
   0   8   2      109.85      131.26     17.42 o
   1   8   2      196.46      240.69     19.49 o
   2   8   2       71.13      103.00     17.32 o
   3   8   2      225.10      238.65     18.63 o
   4   8   2        2.80        7.87     14.06 o
   5   8   2      306.87      316.24     21.60 o
   6   8   2        6.53       21.55     14.48 o
   7   8   2      623.60      534.16     30.30 o
   8   8   2        9.58       44.00     21.79 o
   9   8   2      299.95      292.14     31.70 o
  10   8   2       34.03       36.63     24.44 o
  11   8   2      115.86      159.62     25.44 o
  12   8   2       20.84       33.50     21.72 o
  13   8   2      154.71      130.46     34.07 o
  14   8   2       42.44       60.53     29.70 o
  15   8   2      338.65      295.61     36.19 o
  16   8   2        1.74       -3.70     26.96 o
 -10   9   2      172.44      157.07     33.42 o
  -9   9   2       38.23       33.85     28.04 o
  -8   9   2       10.11       16.75     26.68 o
  -7   9   2      149.94      110.04     36.82 o
  -6   9   2        6.90       16.39     25.92 o
  -5   9   2       26.96       -4.59     29.05 o
  -4   9   2        3.15       18.61     20.54 o
  -3   9   2        9.96       25.81     19.92 o
  -2   9   2       44.24       63.49     20.73 o
  -1   9   2        0.53        2.23     17.35 o
   0   9   2       18.71       42.30     18.37 o
   1   9   2       11.61       17.38     16.44 o
   2   9   2        1.13       56.47     22.80 o
   3   9   2        0.01        1.33     19.28 o
   4   9   2       50.73       38.47     24.07 o
   5   9   2       19.23       16.65     24.18 o
   6   9   2       24.81       56.10     26.20 o
   7   9   2        3.10        9.26     28.52 o
   8   9   2      112.47      101.88     28.94 o
   9   9   2       15.85       64.21     29.70 o
  10   9   2        1.32       -1.50     26.68 o
 -29   1   3      348.07      425.67     24.92 o
 -28   1   3      287.95      298.82     23.04 o
 -27   1   3      273.47      301.63     24.33 o
 -26   1   3       91.77       80.41     15.77 o
 -25   1   3       21.49       -0.31     14.80 o
 -24   1   3      345.90      351.84     18.53 o
 -23   1   3      107.51      107.38     12.38 o
 -22   1   3     1042.28     1005.32     23.32 o
 -21   1   3      354.39      342.15     20.09 o
 -20   1   3      731.07      791.65     21.04 o
 -19   1   3       72.48       87.38      8.71 o
 -18   1   3      168.89      202.92      8.01 o
 -17   1   3      248.28      247.61      8.29 o
 -16   1   3     1013.01      969.95     12.06 o
 -15   1   3      300.84      291.36      7.44 o
 -14   1   3     2075.69     1923.45     16.38 o
 -13   1   3        1.46       12.14      3.15 o
 -12   1   3      365.02      349.92      8.31 o
 -11   1   3      198.65      235.60      5.46 o
 -10   1   3    13149.78    14101.82     78.97 o
  -9   1   3      306.38      390.00      5.04 o
  -8   1   3     1521.28     2031.52     14.05 o
  -7   1   3     1774.45     1769.39     12.32 o
  -6   1   3     5268.17     5631.15     33.67 o
  -5   1   3      435.23      382.73      7.00 o
  -4   1   3       46.38       22.90      1.54 o
  -3   1   3      609.42      664.60      5.77 o
  -2   1   3      469.89      468.73      4.28 o
  -1   1   3      974.06      964.76      6.57 o
   0   1   3    19870.85    20613.57    115.88 o
   1   1   3     2831.70     3209.05     16.21 o
   2   1   3      138.60      113.72      2.05 o
   3   1   3     3247.63     3409.94     18.82 o
   4   1   3      694.46      658.72      5.22 o
   5   1   3     4331.17     4287.32     24.26 o
   6   1   3     4228.29     4160.90     25.39 o
   7   1   3      350.81      327.15      4.69 o
   8   1   3     2984.19     3027.15     18.68 o
   9   1   3     2796.79     3105.20     20.41 o
  10   1   3     2996.92     3134.80     33.98 o
  11   1   3     2059.80     2007.02     15.27 o
  12   1   3     2543.67     2436.11     16.86 o
  13   1   3      551.14      524.75      6.63 o
  14   1   3     1354.65     1424.28     12.00 o
  15   1   3      395.36      412.01      6.82 o
  16   1   3     1156.70     1196.91     16.97 o
  17   1   3       53.22       29.73     11.53 o
  18   1   3      724.25      709.22     15.02 o
  19   1   3      986.43      935.51     18.45 o
  20   1   3     1471.10     1438.75     25.66 o
  21   1   3      454.57      485.21     17.23 o
  22   1   3      545.01      576.25     20.92 o
  23   1   3      242.47      258.21     15.86 o
  24   1   3      387.54      379.57     19.58 o
  25   1   3      111.69      103.68     15.87 o
  26   1   3      101.76      103.55     18.03 o
  27   1   3       42.22       31.95     24.63 o
  28   1   3       23.05       45.94     26.56 o
  29   1   3       20.67       19.24     19.58 o
 -29   2   3      372.32      405.22     29.57 o
 -28   2   3      293.01      328.18     23.11 o
 -27   2   3      787.45      842.89     30.21 o
 -26   2   3        0.21      -12.83     15.16 o
 -25   2   3      250.52      277.03     23.55 o
 -24   2   3        7.36       -6.33     14.32 o
 -23   2   3      294.20      321.43     18.33 o
 -22   2   3      237.28      229.73     15.94 o
 -21   2   3       50.04       66.62     12.52 o
 -20   2   3      382.31      376.97     15.19 o
 -19   2   3      808.67      764.17     15.99 o
 -18   2   3      557.29      632.00     13.53 o
 -17   2   3     2568.07     2351.62     23.09 o
 -16   2   3     1706.67     1597.18     18.69 o
 -15   2   3     1220.01     1155.82     13.07 o
 -14   2   3       13.18       22.62      3.99 o
 -13   2   3     2674.23     2589.40     20.23 o
 -12   2   3        1.49       19.79      3.42 o
 -11   2   3     9073.66     9001.95     51.27 o
 -10   2   3      111.49      163.00      8.73 o
  -9   2   3      759.40      640.45      7.11 o
  -8   2   3     3988.04     3726.69     23.42 o
  -7   2   3     1510.87     1487.20     11.16 o
  -6   2   3     4440.31     4552.04     25.55 o
  -5   2   3     1201.20     1112.48      8.48 o
  -4   2   3      572.25      758.20      6.97 o
  -3   2   3     9931.96     9138.32     48.71 o
  -2   2   3      131.65      248.69      4.19 o
  -1   2   3     4919.84     5079.06     35.99 o
   0   2   3     2543.28     3040.95     17.69 o
   1   2   3    83927.81    89630.39    430.66 o
   2   2   3    26372.94    29375.97    144.51 o
   3   2   3      274.30      153.10      5.17 o
   4   2   3     2510.19     2351.86     14.21 o
   5   2   3     3314.52     3056.14     18.16 o
   6   2   3      262.58      288.09      8.72 o
   7   2   3     2570.85     2664.23     16.57 o
   8   2   3       12.34       47.13      7.41 o
   9   2   3      797.15      640.35      7.05 o
  10   2   3     4892.46     4976.45     31.08 o
  11   2   3     3792.17     3775.17     24.05 o
  12   2   3     1691.89     1541.16     13.41 o
  13   2   3     1562.38     1469.16     14.01 o
  14   2   3      313.24      309.85      7.10 o
  15   2   3     1348.53     1235.62     16.92 o
  16   2   3      338.98      373.21     13.93 o
  17   2   3      837.69      801.56     18.31 o
  18   2   3     3526.57     3415.20     33.45 o
  19   2   3     2510.47     2438.36     29.23 o
  20   2   3     3882.50     3856.82     43.77 o
  21   2   3      730.85      720.93     22.23 o
  22   2   3      976.22      957.23     24.54 o
  23   2   3     1027.75     1012.15     26.91 o
  24   2   3      635.39      622.40     24.80 o
  25   2   3      492.95      481.51     22.99 o
  26   2   3       53.17       74.91     17.22 o
  27   2   3      480.68      449.78     29.61 o
  28   2   3        2.69       -9.47     17.16 o
  29   2   3       86.54       91.26     20.27 o
 -28   3   3      612.85      606.44     28.79 o
 -27   3   3       79.05       78.67     19.78 o
 -26   3   3      375.75      338.32     24.52 o
 -25   3   3       43.44       63.42     17.60 o
 -24   3   3      706.01      713.20     27.12 o
 -23   3   3       49.19       72.66     15.07 o
 -22   3   3     1920.68     1832.03     34.34 o
 -21   3   3      325.32      392.60     16.58 o
 -20   3   3     1472.18     1576.94     25.60 o
 -19   3   3      236.66      301.67     11.81 o
 -18   3   3      805.25      827.58     16.93 o
 -17   3   3       81.95      108.83      7.73 o
 -16   3   3     3225.34     3078.13     26.98 o
 -15   3   3      610.81      682.47     31.35 o
 -14   3   3     3688.41     3746.14     31.13 o
 -13   3   3        0.36       45.59      5.00 o
 -12   3   3    10157.48     9822.36     59.16 o
 -11   3   3      356.21      398.73      8.36 o
 -10   3   3    16643.66    16829.15    101.76 o
  -9   3   3      158.13      212.01      5.77 o
  -8   3   3     3525.75     3294.58     23.08 o
  -7   3   3     1997.84     2101.09     15.60 o
  -6   3   3     3152.04     3186.62     20.56 o
  -5   3   3     1316.92     1355.35     11.43 o
  -4   3   3     7816.40     7981.34     46.48 o
  -3   3   3     2029.80     2015.97     14.48 o
  -2   3   3    11577.74    12052.29     69.45 o
  -1   3   3     1499.13     1573.55     11.91 o
   0   3   3    45461.59    49419.11    243.42 o
   1   3   3       76.69      117.19      5.41 o
   2   3   3    10470.28    10149.56     54.39 o
   3   3   3     6363.74     6527.38     36.11 o
   4   3   3     2924.07     2965.65     18.78 o
   5   3   3     3222.90     3251.42     20.18 o
   6   3   3    10081.62    10240.14     58.29 o
   7   3   3     2195.23     2178.35     16.21 o
   8   3   3     3601.85     3387.54     24.44 o
   9   3   3     2919.19     3027.84     20.58 o
  10   3   3     7536.33     7657.30     47.48 o
  11   3   3     1536.90     1601.85     14.48 o
  12   3   3     5218.11     5338.05     37.23 o
  13   3   3     2726.10     2717.97     21.13 o
  14   3   3     3341.69     3337.41     26.01 o
  15   3   3      841.64      856.36     16.33 o
  16   3   3     2657.67     2617.46     26.31 o
  17   3   3        4.14        0.57      6.76 o
  18   3   3     1737.11     1675.19     23.07 o
  19   3   3     1151.14     1138.94     20.78 o
  20   3   3     2201.92     2163.61     34.10 o
  21   3   3     2262.23     2197.15     38.75 o
  22   3   3     1713.39     1641.98     33.05 o
  23   3   3      885.23      902.22     28.70 o
  24   3   3     1171.45     1165.45     30.66 o
  25   3   3      396.52      412.74     22.17 o
  26   3   3      233.52      227.78     21.11 o
  27   3   3      228.54      230.65     20.85 o
  28   3   3      253.60      247.26     22.87 o
 -27   4   3      563.42      637.74     35.67 o
 -26   4   3       11.87       19.46     22.07 o
 -25   4   3      331.49      290.22     23.78 o
 -24   4   3       38.73       41.93     17.77 o
 -23   4   3      279.36      301.62     21.81 o
 -22   4   3      273.76      293.68     20.86 o
 -21   4   3     1369.34     1303.89     37.65 o
 -20   4   3       64.43       64.30     11.73 o
 -19   4   3        8.01       28.25      9.12 o
 -18   4   3       34.54       82.47     10.93 o
 -17   4   3     3306.91     3287.24     34.74 o
 -16   4   3       12.32       26.13      7.78 o
 -15   4   3      282.91      261.11      8.90 o
 -14   4   3       13.26       26.60      6.04 o
 -13   4   3     1344.49     1280.97     16.22 o
 -12   4   3       49.07       74.79      6.94 o
 -11   4   3     1006.96      951.17     11.65 o
 -10   4   3       25.04       54.27      4.43 o
  -9   4   3     1052.72     1060.92     11.65 o
  -8   4   3      403.45      450.37      7.68 o
  -7   4   3      121.28      131.37      5.30 o
  -6   4   3      448.36      439.53      7.43 o
  -5   4   3      507.87      493.39      8.26 o
  -4   4   3       10.29       28.18      3.87 o
  -3   4   3      666.68      699.54      9.17 o
  -2   4   3      477.19      588.54     14.95 o
  -1   4   3     3788.72     3725.38     26.08 o
   0   4   3      645.81      598.00      9.44 o
   1   4   3      412.73      414.85     11.40 o
   2   4   3     4296.54     4102.56     28.93 o
   3   4   3     2991.43     3130.35     23.60 o
   4   4   3      325.07      334.27      6.50 o
   5   4   3     2382.87     2246.20     17.21 o
   6   4   3     1849.14     1960.27     15.33 o
   7   4   3     3528.50     3290.54     24.43 o
   8   4   3      706.51      833.34     10.12 o
   9   4   3      466.11      478.62      9.25 o
  10   4   3     1520.52     1622.34     15.97 o
  11   4   3     1764.74     1838.29     16.90 o
  12   4   3     1192.68     1183.37     14.46 o
  13   4   3     2099.63     2068.77     22.28 o
  14   4   3      615.05      594.12     13.10 o
  15   4   3      924.05      936.42     16.69 o
  16   4   3       45.06       65.10      9.44 o
  17   4   3     3052.97     2992.42     34.93 o
  18   4   3      136.30      175.32     17.30 o
  19   4   3        3.75       50.92     14.15 o
  20   4   3       88.58      130.41     15.02 o
  21   4   3      589.55      612.28     27.04 o
  22   4   3      494.24      463.75     33.38 o
  23   4   3      356.63      373.18     28.55 o
  24   4   3      196.05      233.82     28.72 o
  25   4   3      118.00      104.73     33.13 o
  26   4   3       23.56       31.04     23.42 o
  27   4   3      188.73      231.04     27.64 o
 -25   5   3        5.49        3.56     21.89 o
 -24   5   3        4.97       19.43     22.57 o
 -23   5   3       27.65       37.93     28.89 o
 -22   5   3       96.95      108.11     27.27 o
 -21   5   3        8.03        8.95     15.36 o
 -20   5   3        5.03       -9.03     15.08 o
 -19   5   3        0.77       -8.78     14.73 o
 -18   5   3       23.89       23.06     12.31 o
 -17   5   3      179.03      192.29     14.24 o
 -16   5   3        3.58       22.46     10.25 o
 -15   5   3       52.87       67.75     10.35 o
 -14   5   3       62.22       80.54      9.57 o
 -13   5   3       56.22       58.07     10.25 o
 -12   5   3      592.36      558.59     15.87 o
 -11   5   3      246.85      265.83     11.47 o
 -10   5   3      157.59      171.04      8.15 o
  -9   5   3     1419.15     1361.72     16.45 o
  -8   5   3      100.03      105.71      6.51 o
  -7   5   3        3.92       -0.92      5.51 o
  -6   5   3      314.40      312.13      8.35 o
  -5   5   3        3.36        2.34      4.80 o
  -4   5   3       19.35       18.48      4.59 o
  -3   5   3       33.02       24.75      4.51 o
  -2   5   3        4.63       17.17      4.91 o
  -1   5   3        8.21       21.73      6.18 o
   0   5   3        9.92       33.68      5.80 o
   1   5   3        0.74       13.02      6.71 o
   2   5   3       45.54       32.65      6.02 o
   3   5   3        0.37       -2.36      4.53 o
   4   5   3        1.88        1.75      4.10 o
   5   5   3       79.65       96.51      5.20 o
   6   5   3      161.12      181.09      6.70 o
   7   5   3       19.66       34.33      5.69 o
   8   5   3      554.53      617.50     12.04 o
   9   5   3      364.09      448.96     10.71 o
  10   5   3        2.55       -1.60      6.06 o
  11   5   3       86.18       89.68      7.79 o
  12   5   3      185.03      186.34     11.44 o
  13   5   3      101.13      125.39     13.48 o
  14   5   3       22.33       22.29      9.52 o
  15   5   3        4.33        9.51     10.24 o
  16   5   3      208.27      209.64     14.54 o
  17   5   3       47.24       51.90     13.59 o
  18   5   3        9.66        1.15     14.22 o
  19   5   3       51.35       56.13     17.68 o
  20   5   3       77.69       57.74     17.19 o
  21   5   3       31.44       72.83     17.98 o
  22   5   3       17.14       81.52     21.57 o
  23   5   3       19.00       22.02     22.36 o
  24   5   3       44.41       73.24     29.13 o
  25   5   3        5.11       12.88     23.42 o
 -23   6   3      317.91      315.18     29.23 o
 -22   6   3       40.31       73.17     19.74 o
 -21   6   3       10.84       51.95     25.80 o
 -20   6   3        5.01       70.94     20.98 o
 -19   6   3     1188.49     1119.26     36.91 o
 -18   6   3        7.53       71.13     16.84 o
 -17   6   3      138.35      170.87     16.84 o
 -16   6   3      123.87      157.69     18.57 o
 -15   6   3      188.34      225.06     20.09 o
 -14   6   3      175.85      226.51     17.35 o
 -13   6   3     1294.81     1325.08     31.47 o
 -12   6   3      450.03      475.12     22.01 o
 -11   6   3      259.68      279.01     15.68 o
 -10   6   3      520.24      506.82     18.99 o
  -9   6   3     1010.37      981.77     21.63 o
  -8   6   3      110.43      162.79     12.06 o
  -7   6   3       36.43       57.59      9.92 o
  -6   6   3      108.92      155.54     10.64 o
  -5   6   3       37.23       43.82      9.16 o
  -4   6   3      427.39      409.90     15.57 o
  -3   6   3      357.81      405.36     14.29 o
  -2   6   3      172.76      225.43     11.31 o
  -1   6   3      328.86      370.00     15.60 o
   0   6   3      452.71      462.06     14.99 o
   1   6   3     1328.12     1279.44     19.55 o
   2   6   3       11.37       26.23      7.56 o
   3   6   3      654.05      653.43     14.17 o
   4   6   3      218.31      239.70     10.87 o
   5   6   3       59.79       70.11      8.80 o
   6   6   3        0.77       20.07      7.86 o
   7   6   3      515.87      542.67     14.53 o
   8   6   3     1120.51     1034.06     26.53 o
   9   6   3     1110.91     1126.18     25.85 o
  10   6   3      921.04      929.34     22.98 o
  11   6   3     1216.45     1231.02     29.75 o
  12   6   3       87.15      139.07     15.85 o
  13   6   3      345.53      364.03     20.92 o
  14   6   3      178.82      199.17     18.92 o
  15   6   3      134.84      165.94     18.85 o
  16   6   3       94.44      106.47     19.32 o
  17   6   3       50.00      102.80     17.61 o
  18   6   3      111.60      116.74     20.40 o
  19   6   3     1069.30     1023.84     33.88 o
  20   6   3      427.32      409.88     34.18 o
  21   6   3      253.08      328.06     27.41 o
  22   6   3      346.11      449.97     29.74 o
  23   6   3      111.77      134.45     25.60 o
 -20   7   3      423.20      400.40     36.29 o
 -19   7   3        1.90       17.31     20.47 o
 -18   7   3      303.88      400.55     37.94 o
 -17   7   3      167.83      210.95     32.09 o
 -16   7   3      813.67      812.12     39.18 o
 -15   7   3       13.55       40.40     25.12 o
 -14   7   3      498.84      587.85     32.85 o
 -13   7   3        0.35       71.42     21.35 o
 -12   7   3     2314.26     2150.58     46.94 o
 -11   7   3       14.76       56.66     18.14 o
 -10   7   3     1145.47     1124.56     42.35 o
  -9   7   3      223.63      298.11     21.09 o
  -8   7   3     1622.91     1463.12     37.71 o
  -7   7   3      447.93      489.61     20.40 o
  -6   7   3     1395.79     1346.73     31.17 o
  -5   7   3       35.58       42.52     11.93 o
  -4   7   3      946.91      958.94     24.21 o
  -3   7   3      311.03      332.49     17.73 o
  -2   7   3     3406.18     3090.12     43.83 o
  -1   7   3       81.99       87.15     13.24 o
   0   7   3     2700.83     2402.25     46.08 o
   1   7   3      175.78      215.15     14.10 o
   2   7   3     2148.24     2029.92     30.18 o
   3   7   3      451.41      480.33     17.90 o
   4   7   3      966.91     1008.92     23.18 o
   5   7   3      292.65      306.86     16.45 o
   6   7   3     1049.44      972.39     23.57 o
   7   7   3      474.87      473.07     17.94 o
   8   7   3     1704.50     1619.27     37.51 o
   9   7   3      770.46      719.09     31.71 o
  10   7   3     1991.26     1892.23     48.35 o
  11   7   3      342.53      414.29     27.77 o
  12   7   3      214.57      284.56     24.97 o
  13   7   3      317.84      368.95     28.79 o
  14   7   3      576.61      553.00     26.91 o
  15   7   3       97.84      107.25     22.25 o
  16   7   3      290.51      305.24     26.32 o
  17   7   3       63.77       86.37     22.17 o
  18   7   3      474.60      426.48     25.49 o
  19   7   3      233.38      291.34     29.93 o
  20   7   3      537.78      594.13     34.16 o
 -16   8   3      196.89      181.66     36.95 o
 -15   8   3       51.06       88.70     31.41 o
 -14   8   3      116.71      106.47     36.18 o
 -13   8   3      856.38      961.44     51.83 o
 -12   8   3        2.18        4.59     21.12 o
 -11   8   3      155.73      217.14     29.09 o
 -10   8   3       41.02       85.54     23.17 o
  -9   8   3      515.63      505.93     37.65 o
  -8   8   3      101.48      152.17     25.92 o
  -7   8   3      447.82      505.76     28.28 o
  -6   8   3       39.17       43.81     15.77 o
  -5   8   3      124.56      178.44     18.22 o
  -4   8   3      158.68      170.42     20.67 o
  -3   8   3      445.04      488.34     27.78 o
  -2   8   3        8.78       16.14     15.79 o
  -1   8   3     1862.26     1683.75     40.84 o
   0   8   3      359.37      322.07     21.06 o
   1   8   3       26.29       88.42     17.21 o
   2   8   3        3.29       20.10     15.67 o
   3   8   3      624.06      636.92     28.37 o
   4   8   3      141.05      155.10     17.58 o
   5   8   3      416.94      421.58     24.66 o
   6   8   3       77.47       47.52     15.56 o
   7   8   3      211.81      216.60     22.89 o
   8   8   3      254.54      239.07     27.61 o
   9   8   3      683.41      592.18     41.24 o
  10   8   3       98.32      109.18     23.67 o
  11   8   3      311.14      277.19     28.43 o
  12   8   3      106.46       96.86     24.61 o
  13   8   3      134.63      146.26     47.22 o
  14   8   3       59.36       86.78     27.90 o
  15   8   3       98.86       52.02     30.84 o
  16   8   3       35.51       36.02     29.81 o
 -10   9   3        9.57       -6.53     33.13 o
  -9   9   3        3.48       -9.33     26.68 o
  -8   9   3      187.83      188.08     32.91 o
  -7   9   3       27.72       14.00     31.16 o
  -6   9   3      104.08      118.65     27.33 o
  -5   9   3        0.20       -4.32     28.57 o
  -4   9   3       32.98       19.40     20.76 o
  -3   9   3       79.20       79.55     20.23 o
  -2   9   3      421.14      382.44     26.79 o
  -1   9   3       73.18       63.55     20.33 o
   0   9   3       40.60       46.60     17.95 o
   1   9   3        2.80       26.96     17.27 o
   2   9   3        4.89       34.91     18.31 o
   3   9   3        4.29       15.51     19.54 o
   4   9   3      170.79      201.37     33.89 o
   5   9   3       17.04       21.13     25.77 o
   6   9   3      182.08      172.48     30.57 o
   7   9   3       91.99       69.61     32.68 o
   8   9   3      165.75      166.77     31.32 o
   9   9   3       84.85      102.30     33.54 o
  10   9   3      431.38      444.46     75.25 o
 -29   0   4     1979.17     1866.66     60.24 o
 -28   0   4     1139.72     1366.64     72.26 o
 -27   0   4     3971.83     3878.23     88.72 o
 -26   0   4      103.46      195.58     25.60 o
 -25   0   4     2489.18     2295.68     57.09 o
 -24   0   4      299.62      333.93     56.44 o
 -23   0   4     4826.81     4600.85     74.24 o
 -22   0   4       38.10      124.64     42.33 o
 -21   0   4      845.73     1033.39     36.80 o
 -20   0   4      659.80      895.98     63.49 o
 -19   0   4     9481.36     8696.46    120.96 o
 -18   0   4      355.54      412.00     25.77 o
 -17   0   4     7494.40     7574.50     75.53 o
 -16   0   4     5279.18     5390.74     51.86 o
 -15   0   4    22405.08    23903.24    196.20 o
 -14   0   4     7137.83     7564.49     67.97 o
 -13   0   4    34809.97    36505.61    316.22 o
 -12   0   4    14667.38    15383.82    180.98 o
 -11   0   4   126282.09   128318.20   1465.25 o
 -10   0   4    12278.12    12108.29     97.45 o
  -9   0   4    20329.80    20292.80    144.90 o
  -8   0   4    58149.56    61517.47    636.13 o
  -7   0   4    33155.99    34942.82    254.96 o
  -6   0   4   111327.80   112492.64   1648.96 o
  -5   0   4    52271.12    51536.04    709.75 o
  -4   0   4    86473.94    83136.49   1058.44 o
  -3   0   4    77002.86    74038.46    772.52 o
  -2   0   4    53383.27    51844.65    607.97 o
  -1   0   4    42079.88    43584.04    658.07 o
   0   0   4     4494.93     4684.51     46.11 o
   1   0   4   156930.09   161068.25   1664.25 o
   3   0   4      911.39     1075.93     17.18 o
   4   0   4    78638.68    77976.89   2715.03 o
   5   0   4      886.94     1158.47     38.92 o
   6   0   4    14810.55    17557.37    334.92 o
   7   0   4    21078.06    20849.63    183.66 o
   8   0   4    22211.60    24526.41    339.32 o
   9   0   4      106.58       50.40     15.27 o
  10   0   4    30139.03    32050.16    280.04 o
  11   0   4      291.23      334.87     24.72 o
  12   0   4    36098.34    37993.00    315.81 o
  13   0   4       77.86       76.14     18.19 o
  14   0   4    15937.67    15804.71    151.66 o
  15   0   4      889.48     1003.46     38.96 o
  16   0   4    17776.12    17119.77    177.69 o
  17   0   4     5482.28     5601.10     65.35 o
  18   0   4     5897.28     5849.96     67.36 o
  19   0   4     2133.64     2500.68     72.08 o
  20   0   4    41593.16    41840.45    493.19 o
  21   0   4      409.78      751.37     35.67 o
  22   0   4    16567.91    16350.77    217.66 o
  23   0   4      105.02      260.34     41.15 o
  24   0   4    14787.12    14527.55    210.07 o
  25   0   4      268.84      458.96     44.58 o
  26   0   4     5632.38     5344.75    280.02 o
  27   0   4      300.76      549.47     64.60 o
  28   0   4     1154.98     1147.68     70.53 o
  29   0   4      853.77     1046.33     61.44 o
 -29   1   4        9.21       64.80     19.68 o
 -28   1   4     4575.36     4778.43     66.70 o
 -27   1   4      916.42      957.62     30.90 o
 -26   1   4      996.23      883.37     31.41 o
 -25   1   4      307.03      341.12     20.91 o
 -24   1   4     3108.44     2922.17     44.86 o
 -23   1   4      246.77      359.52     29.44 o
 -22   1   4     8820.29     8422.46     78.83 o
 -21   1   4      130.10      213.85     41.15 o
 -20   1   4     6160.86     6344.77     60.23 o
 -19   1   4      522.17      872.27     91.99 o
 -18   1   4     3651.37     3355.63     28.79 o
 -17   1   4      606.88      612.01     11.57 o
 -16   1   4      527.15      497.81     10.91 o
 -15   1   4     4592.70     4516.48     32.46 o
 -14   1   4     8687.38     7874.92     49.88 o
 -13   1   4     4434.96     4313.04     33.27 o
 -12   1   4     7057.48     6174.94     37.68 o
 -11   1   4     2974.16     3171.25     63.84 o
 -10   1   4    63901.66    68105.15    391.40 o
  -9   1   4     4687.35     5310.20     84.60 o
  -8   1   4    23592.20    28803.13    151.57 o
  -7   1   4     1005.98     1003.12     10.67 o
  -6   1   4    48062.07    53278.39    343.34 o
  -5   1   4      668.13      501.97      5.05 o
  -4   1   4     4282.54     4239.73     26.46 o
  -3   1   4     4152.56     4026.73     25.86 o
  -2   1   4     3885.69     4346.55     25.24 o
  -1   1   4    28465.39    31649.13    200.76 o
   0   1   4    87350.43    89458.38    689.95 o
   1   1   4     5444.33     6254.89     34.98 o
   2   1   4     5261.92     6249.83     34.31 o
   3   1   4    25693.44    26691.62    138.44 o
   4   1   4       49.68       64.65      2.23 o
   5   1   4    52481.00    53377.16    427.68 o
   6   1   4     5201.33     5589.68     34.54 o
   7   1   4    21627.96    22146.23    118.41 o
   8   1   4    11388.68    11860.19     83.03 o
   9   1   4    74324.78    80866.68    674.81 o
  10   1   4     1451.08     1399.68     52.02 o
  11   1   4    41122.39    42084.54    267.81 o
  12   1   4       14.92       45.04     12.94 o
  13   1   4    19872.47    20360.30    125.82 o
  14   1   4      561.81      654.00     18.48 o
  15   1   4    15847.52    16342.18    103.03 o
  16   1   4     3131.56     2961.61     26.92 o
  17   1   4      418.46      553.75     25.61 o
  18   1   4      388.73      493.68     14.03 o
  19   1   4    19557.24    19559.18    151.88 o
  20   1   4       99.96      235.86     28.28 o
  21   1   4    10486.79    10192.01     90.62 o
  22   1   4        2.14      115.98     76.93 o
  23   1   4     6558.18     6312.51    104.03 o
  24   1   4      149.99      225.46     16.80 o
  25   1   4     2131.15     2055.01     40.55 o
  26   1   4      102.43      155.78     19.15 o
  27   1   4      988.86      911.83     32.92 o
  28   1   4      159.39      279.31     32.95 o
  29   1   4      481.07      560.90     28.13 o
 -29   2   4      536.29      529.75     27.11 o
 -28   2   4       93.29      100.02     19.28 o
 -27   2   4     1068.65     1101.77     37.19 o
 -26   2   4      103.02       82.46     17.94 o
 -25   2   4      446.62      470.10     23.76 o
 -24   2   4       85.80      114.25     16.46 o
 -23   2   4      945.01      936.84     26.04 o
 -22   2   4       27.39       87.50     12.90 o
 -21   2   4      576.08      595.49     19.58 o
 -20   2   4        6.07       88.58     13.77 o
 -19   2   4      654.97      614.41     15.96 o
 -18   2   4      486.41      469.23     12.27 o
 -17   2   4     1839.77     1813.06     19.37 o
 -16   2   4      785.27      781.82     14.23 o
 -15   2   4     1918.85     1827.05     17.18 o
 -14   2   4     1298.14     1255.58     12.86 o
 -13   2   4     4781.42     4624.15     33.68 o
 -12   2   4     2171.24     2235.10     16.97 o
 -11   2   4    12302.71    12430.29     73.71 o
 -10   2   4      910.20      917.28     14.53 o
  -9   2   4     2173.61     1892.80     13.74 o
  -8   2   4     5753.45     5576.17     33.28 o
  -7   2   4      208.16      320.02      5.62 o
  -6   2   4    10266.55    10564.97     58.38 o
  -5   2   4      415.60      452.25      5.75 o
  -4   2   4     1816.76     2027.77     13.96 o
  -3   2   4      102.67      167.60      3.30 o
  -2   2   4    20039.73    20696.21    110.94 o
  -1   2   4    33060.65    35204.23    179.32 o
   0   2   4    11339.46    13361.64     68.12 o
   1   2   4       39.17       27.98      2.29 o
   2   2   4    42909.39    47441.36    232.06 o
   3   2   4     1075.81     1040.72      7.77 o
   4   2   4     6102.85     6203.59     32.54 o
   5   2   4      546.56      696.89      6.10 o
   6   2   4     9028.60     8680.40     47.82 o
   7   2   4     7958.72     8412.98     47.54 o
   8   2   4      529.58      494.03     15.70 o
   9   2   4      111.20      266.65      5.73 o
  10   2   4     6053.43     6168.65     36.45 o
  11   2   4      717.20      925.48     21.65 o
  12   2   4     9433.20     9115.47     52.39 o
  13   2   4       28.33       53.45      7.75 o
  14   2   4     3630.57     3345.65     26.07 o
  15   2   4      356.76      373.22      9.17 o
  16   2   4     1641.22     1616.58     32.26 o
  17   2   4     1957.78     1831.02     22.85 o
  18   2   4      465.95      477.68     12.99 o
  19   2   4        5.87       25.86      8.66 o
  20   2   4     6873.19     6702.30     64.09 o
  21   2   4       52.87       61.82     13.42 o
  22   2   4     4306.53     4203.25     54.24 o
  23   2   4       54.74       88.65     14.75 o
  24   2   4     2781.13     2693.92     43.66 o
  25   2   4       41.42       60.89     16.30 o
  26   2   4     1020.18     1017.73     34.65 o
  27   2   4       73.60      144.55     23.32 o
  28   2   4       97.01      120.88     21.08 o
  29   2   4       96.23       93.71     25.35 o
 -28   3   4      912.06     1096.30     45.53 o
 -27   3   4       65.37       76.29     20.05 o
 -26   3   4      344.61      309.26     23.97 o
 -25   3   4        6.13      -13.05     15.74 o
 -24   3   4      353.68      363.63     21.79 o
 -23   3   4        6.28       32.73     14.72 o
 -22   3   4     1362.40     1321.22     30.11 o
 -21   3   4      133.45      152.27     12.84 o
 -20   3   4      226.76      281.83     12.40 o
 -19   3   4      396.52      364.85     12.90 o
 -18   3   4     2604.68     2554.03     31.86 o
 -17   3   4      319.74      336.85     11.67 o
 -16   3   4      180.32      214.37      8.41 o
 -15   3   4      832.70      867.79     17.78 o
 -14   3   4     1702.06     1716.62     17.67 o
 -13   3   4      857.67      916.66     10.80 o
 -12   3   4     8853.25     8690.19     54.36 o
 -11   3   4      209.12      217.67      5.96 o
 -10   3   4     3792.20     3740.45     25.57 o
  -9   3   4      202.54      244.41      5.89 o
  -8   3   4     1403.24     1383.81     12.37 o
  -7   3   4     2858.77     2868.31     21.47 o
  -6   3   4      808.58      789.88      8.73 o
  -5   3   4     4339.91     4471.14     27.90 o
  -4   3   4     1875.50     1898.11     14.07 o
  -3   3   4     4346.19     4607.26     27.80 o
  -2   3   4     9095.97     9585.86     53.72 o
  -1   3   4     1063.92     1073.13     10.18 o
   0   3   4     1857.52     2018.24     14.15 o
   1   3   4     4687.89     4796.38     27.79 o
   2   3   4     1075.67     1044.16     13.21 o
   3   3   4     5100.70     5023.55     29.19 o
   4   3   4      344.87      309.16      6.52 o
   5   3   4     2336.51     2349.21     16.40 o
   6   3   4      306.55      311.23      6.21 o
   7   3   4     5741.08     5980.00     36.16 o
   8   3   4      875.14      906.38      9.06 o
   9   3   4     3037.90     2983.73     20.39 o
  10   3   4       34.60       62.78      4.92 o
  11   3   4     2513.99     2577.54     19.47 o
  12   3   4       20.31       54.29      9.00 o
  13   3   4     4058.56     4253.06     31.41 o
  14   3   4        0.31        8.54      5.67 o
  15   3   4     1619.16     1645.93     18.39 o
  16   3   4      145.82      143.93      7.83 o
  17   3   4     1071.53     1076.88     16.55 o
  18   3   4      470.39      487.09     17.13 o
  19   3   4      492.48      555.88     16.30 o
  20   3   4      858.15      812.57     20.18 o
  21   3   4     2246.02     2156.71     36.44 o
  22   3   4      118.57      164.67     17.17 o
  23   3   4     1587.50     1567.61     38.85 o
  24   3   4        0.35        3.80     14.73 o
  25   3   4      496.58      515.47     24.66 o
  26   3   4        9.49       -9.74     16.85 o
  27   3   4      157.13      164.69     19.91 o
  28   3   4      176.87      216.95     28.47 o
 -27   4   4       68.69       92.34     21.80 o
 -26   4   4       38.40       45.80     19.04 o
 -25   4   4       99.63      107.83     21.92 o
 -24   4   4       55.99       52.03     18.74 o
 -23   4   4      114.22      120.64     17.04 o
 -22   4   4       39.28       56.80     14.56 o
 -21   4   4      202.37      194.81     14.90 o
 -20   4   4      155.81      165.62     12.45 o
 -19   4   4       37.77       54.53      9.92 o
 -18   4   4       96.19      123.21     10.41 o
 -17   4   4      342.70      340.97     12.80 o
 -16   4   4       53.93       53.21      8.49 o
 -15   4   4      174.26      170.82      7.52 o
 -14   4   4      305.63      319.97      8.69 o
 -13   4   4       47.17       52.49      6.09 o
 -12   4   4      296.80      274.48     12.06 o
 -11   4   4      357.88      352.05      9.01 o
 -10   4   4      112.18      114.07      5.22 o
  -9   4   4      361.12      301.62      6.85 o
  -8   4   4       25.27       24.73      3.73 o
  -7   4   4       44.27       42.53      3.59 o
  -6   4   4       89.35       92.17      4.65 o
  -5   4   4       77.01      100.47      4.74 o
  -4   4   4        1.23        6.53      3.54 o
  -3   4   4     1090.69     1232.43     12.61 o
  -2   4   4     3465.37     3703.81     28.52 o
  -1   4   4     5495.88     5677.72     41.13 o
   0   4   4     2898.67     3210.71     25.39 o
   1   4   4      905.69     1017.53     12.16 o
   2   4   4     1762.99     1843.01     17.57 o
   3   4   4       78.16       94.76      4.20 o
   4   4   4       10.90       15.90      3.68 o
   5   4   4       41.65       57.65      4.01 o
   6   4   4     1381.27     1294.45     12.71 o
   7   4   4      151.65      188.92      5.46 o
   8   4   4      232.76      219.12      6.47 o
   9   4   4       28.51       19.20      4.22 o
  10   4   4       16.79       23.25      4.49 o
  11   4   4      752.60      772.07     11.04 o
  12   4   4     1432.38     1430.62     16.94 o
  13   4   4       11.13       18.37      6.17 o
  14   4   4      281.51      282.69     10.22 o
  15   4   4       35.38       62.39      8.31 o
  16   4   4       70.94       70.27     12.23 o
  17   4   4        9.61       26.45     10.76 o
  18   4   4      176.35      188.02     13.19 o
  19   4   4      402.47      393.07     18.60 o
  20   4   4      128.55      146.98     15.50 o
  21   4   4       39.88       61.90     17.49 o
  22   4   4       64.29       82.47     19.49 o
  23   4   4      271.07      289.22     26.75 o
  24   4   4       94.75       95.42     33.68 o
  25   4   4        9.83       -5.32     21.48 o
  26   4   4        1.27      -19.78     21.98 o
 -25   5   4       54.03       59.45     24.84 o
 -24   5   4        1.27        9.39     20.53 o
 -23   5   4       10.11       30.78     23.97 o
 -22   5   4       10.23       82.87     30.97 o
 -21   5   4      103.29      117.56     20.07 o
 -20   5   4       45.91       51.88     15.33 o
 -19   5   4       97.25      118.76     16.69 o
 -18   5   4      241.71      251.38     16.53 o
 -17   5   4      580.14      595.97     21.75 o
 -16   5   4       73.87       83.99     11.40 o
 -15   5   4      133.00      114.25     10.41 o
 -14   5   4      192.78      202.16     11.39 o
 -13   5   4      348.06      352.66     16.01 o
 -12   5   4        7.57       19.25      8.02 o
 -11   5   4      259.69      296.89     11.02 o
 -10   5   4       51.45       70.02      7.20 o
  -9   5   4      133.62      160.98      8.23 o
  -8   5   4       23.11       40.45      6.31 o
  -7   5   4      165.98      174.29      7.53 o
  -6   5   4        3.70        0.65      4.68 o
  -5   5   4      151.41      165.26      7.09 o
  -4   5   4      125.26      120.41      5.62 o
  -3   5   4      258.90      288.99      8.57 o
  -2   5   4       58.25       62.94      5.77 o
  -1   5   4       86.21       79.40      5.82 o
   0   5   4      238.17      275.29      7.71 o
   1   5   4      145.46      142.40      6.60 o
   2   5   4        6.93        3.11      4.73 o
   3   5   4        0.09       -0.59      3.92 o
   4   5   4       55.87       79.19      4.93 o
   5   5   4        3.20        2.10      4.08 o
   6   5   4      163.88      217.66      7.01 o
   7   5   4       57.38       73.05      6.30 o
   8   5   4      481.20      493.94     12.24 o
   9   5   4      195.65      204.64      8.08 o
  10   5   4     1329.67     1221.44     17.24 o
  11   5   4       99.52      120.52      8.59 o
  12   5   4       63.59       55.73      9.86 o
  13   5   4        2.63       23.62     10.10 o
  14   5   4      288.51      296.52     15.08 o
  15   5   4       19.46       18.73     10.81 o
  16   5   4       14.68        9.93     12.44 o
  17   5   4        7.85        8.70     12.12 o
  18   5   4        0.93       -1.48     13.99 o
  19   5   4        2.45       39.22     16.41 o
  20   5   4      208.21      203.02     21.49 o
  21   5   4       10.95       18.70     16.99 o
  22   5   4      257.28      296.49     23.64 o
  23   5   4      105.80      180.86     47.48 o
  24   5   4       41.24       33.14     23.02 o
  25   5   4        0.68       26.68     23.69 o
 -23   6   4       48.85      106.43     23.44 o
 -22   6   4       58.06       78.26     20.05 o
 -21   6   4       13.91       37.44     35.02 o
 -20   6   4        3.93       39.85     19.80 o
 -19   6   4      373.12      386.16     23.25 o
 -18   6   4      854.29      877.36     29.65 o
 -17   6   4       28.65       50.97     15.33 o
 -16   6   4      485.99      471.49     23.35 o
 -15   6   4       82.87      106.95     17.61 o
 -14   6   4      414.24      406.62     21.53 o
 -13   6   4        2.84        3.71     12.64 o
 -12   6   4       16.89       43.03     11.56 o
 -11   6   4      537.55      584.64     23.04 o
 -10   6   4       13.77       32.67     12.60 o
  -9   6   4       25.52       51.45     10.23 o
  -8   6   4       24.77       46.42     11.27 o
  -7   6   4        6.01       39.85      9.81 o
  -6   6   4       39.06       44.48     10.02 o
  -5   6   4       31.06       19.15      8.20 o
  -4   6   4      123.84      123.97     10.14 o
  -3   6   4       16.47        3.08      7.94 o
  -2   6   4        9.11       24.50      8.20 o
  -1   6   4       58.18       75.01     12.25 o
   0   6   4      173.39      158.01     10.39 o
   1   6   4     1659.75     1584.36     22.50 o
   2   6   4      849.19      801.60     15.11 o
   3   6   4      173.44      167.25      9.78 o
   4   6   4        8.58        9.86      7.70 o
   5   6   4       27.12       27.90      7.58 o
   6   6   4        3.98       18.48      8.21 o
   7   6   4        1.06       -0.81      8.27 o
   8   6   4      710.49      665.48     16.97 o
   9   6   4        0.76       28.58     10.97 o
  10   6   4       70.92      119.22     13.04 o
  11   6   4      109.55      134.37     21.54 o
  12   6   4      197.33      266.57     18.85 o
  13   6   4       12.47       30.86     14.44 o
  14   6   4       37.93       44.79     16.19 o
  15   6   4      247.66      304.78     22.52 o
  16   6   4      276.56      254.12     21.37 o
  17   6   4      160.51      158.00     17.88 o
  18   6   4      236.25      247.46     21.45 o
  19   6   4       15.89       32.40     19.08 o
  20   6   4      650.89      693.74     44.35 o
  21   6   4       53.68       77.85     20.59 o
  22   6   4        0.79       37.66     21.20 o
  23   6   4      353.28      397.15     42.00 o
 -20   7   4      237.59      289.34     31.46 o
 -19   7   4        1.34       16.37     24.76 o
 -18   7   4      247.15      294.68     27.31 o
 -17   7   4        0.36       43.11     21.14 o
 -16   7   4      262.21      284.95     31.68 o
 -15   7   4      498.26      465.82     33.13 o
 -14   7   4      715.14      721.44     36.54 o
 -13   7   4      254.88      250.57     25.67 o
 -12   7   4      117.60      173.26     23.03 o
 -11   7   4      249.11      366.35     23.36 o
 -10   7   4     2197.92     1948.27     47.44 o
  -9   7   4      765.92      709.68     30.48 o
  -8   7   4      153.00      147.09     16.64 o
  -7   7   4      158.38      154.00     13.07 o
  -6   7   4      138.02      175.09     15.50 o
  -5   7   4      726.69      744.81     21.20 o
  -4   7   4      258.88      241.67     15.48 o
  -3   7   4       31.93       55.94     11.87 o
  -2   7   4      255.86      227.62     17.18 o
  -1   7   4      515.37      436.30     17.18 o
   0   7   4     1135.69     1110.11     26.91 o
   1   7   4      587.06      558.23     19.11 o
   2   7   4      352.08      351.83     15.98 o
   3   7   4     1003.97     1046.07     23.52 o
   4   7   4       21.08        6.46     10.03 o
   5   7   4      556.23      571.24     22.09 o
   6   7   4       20.57       54.76     12.33 o
   7   7   4      325.82      340.16     16.25 o
   8   7   4      346.08      369.16     21.97 o
   9   7   4      817.00      879.18     43.45 o
  10   7   4       89.74      132.12     20.92 o
  11   7   4      594.75      641.58     33.60 o
  12   7   4       76.24       85.45     16.89 o
  13   7   4      611.63      557.53     26.76 o
  14   7   4       74.50       72.57     18.94 o
  15   7   4      173.22      202.83     22.71 o
  16   7   4        0.31      -19.39     19.39 o
  17   7   4        7.44       -8.45     19.58 o
  18   7   4       22.32       20.67     20.27 o
  19   7   4      578.30      591.21     32.87 o
  20   7   4       27.89       59.19     22.11 o
 -16   8   4      362.98      338.36     46.04 o
 -15   8   4       19.33       25.85     28.57 o
 -14   8   4      145.95      201.78     32.06 o
 -13   8   4      832.93      867.98     48.13 o
 -12   8   4        6.60       33.91     23.79 o
 -11   8   4      432.19      461.24     34.39 o
 -10   8   4      698.74      722.64     37.86 o
  -9   8   4      852.15      906.17     52.72 o
  -8   8   4      321.16      365.23     32.18 o
  -7   8   4       12.51       30.86     19.82 o
  -6   8   4      501.08      555.88     25.14 o
  -5   8   4      155.63      189.84     19.80 o
  -4   8   4      554.11      564.64     29.47 o
  -3   8   4       75.15      154.00     21.22 o
  -2   8   4      121.47      180.83     19.16 o
  -1   8   4      575.15      662.48     27.68 o
   0   8   4      302.11      400.04     21.98 o
   1   8   4      869.65      770.62     29.70 o
   2   8   4     1829.98     1671.18     43.77 o
   3   8   4      348.31      410.77     21.79 o
   4   8   4      209.68      235.58     18.91 o
   5   8   4       86.95       56.70     17.65 o
   6   8   4      669.80      726.16     39.09 o
   7   8   4      412.03      401.98     28.10 o
   8   8   4      473.86      439.05     33.49 o
   9   8   4       29.53       66.01     28.09 o
  10   8   4     1142.45     1102.59     42.57 o
  11   8   4       85.70       76.44     23.34 o
  12   8   4      567.59      551.11     35.36 o
  13   8   4       45.92       45.30     26.61 o
  14   8   4      317.99      316.42     46.31 o
  15   8   4       75.01       57.41     32.28 o
  16   8   4      124.78      174.28     42.18 o
  -9   9   4      262.55      317.81     37.02 o
  -8   9   4      215.29      141.56     31.41 o
  -7   9   4      624.98      593.60     49.15 o
  -6   9   4      201.77      215.52     39.35 o
  -5   9   4      467.59      490.73     45.12 o
  -4   9   4       50.67       56.01     29.20 o
  -3   9   4      375.95      391.26     26.59 o
  -2   9   4      573.48      577.07     30.26 o
  -1   9   4      552.37      547.28     28.15 o
   0   9   4      988.63      945.13     33.06 o
   1   9   4      977.04      918.58     32.87 o
   2   9   4      598.46      596.63     28.53 o
   3   9   4     1703.73     1685.11     64.98 o
   4   9   4      220.22      298.98     32.59 o
   5   9   4      950.31     1027.47     49.81 o
   6   9   4      281.70      318.31     33.77 o
   7   9   4     1763.31     1855.24     73.14 o
   8   9   4      451.70      490.53     41.25 o
   9   9   4     2030.16     2177.74     70.92 o
 -29   1   5      143.19      105.25     19.72 o
 -28   1   5      217.41      259.59     21.74 o
 -27   1   5      510.77      465.74     25.03 o
 -26   1   5        5.26      -11.45     14.41 o
 -25   1   5      220.15      209.19     17.72 o
 -24   1   5       89.17       95.86     15.16 o
 -23   1   5      433.61      431.83     17.66 o
 -22   1   5      104.39       97.35     12.35 o
 -21   1   5      195.47      207.65     13.59 o
 -20   1   5      350.86      320.39     14.35 o
 -19   1   5      397.86      432.25     17.69 o
 -18   1   5        9.28       10.51      5.35 o
 -17   1   5      278.45      255.35      7.83 o
 -16   1   5        5.53        5.78      3.80 o
 -15   1   5      213.55      203.48      5.11 o
 -14   1   5      144.18      141.53      4.67 o
 -13   1   5      668.10      587.93      7.35 o
 -12   1   5       52.46       58.71      3.03 o
 -11   1   5     1082.46     1026.82      9.43 o
 -10   1   5     6093.15     6255.69     38.01 o
  -9   1   5     2521.38     2458.62     16.83 o
  -8   1   5     2438.08     2723.50     18.29 o
  -7   1   5      977.72     1076.01      8.22 o
  -6   1   5     4005.39     3860.86     25.01 o
  -5   1   5      803.15      725.59      6.36 o
  -4   1   5     1075.65     1129.56      8.45 o
  -3   1   5       26.06       23.51      1.90 o
  -2   1   5       13.79       32.04      1.80 o
  -1   1   5    17045.27    17276.39     87.64 o
   0   1   5     9772.46    10737.35     55.92 o
   1   1   5     1826.43     1750.54     11.00 o
   2   1   5     1351.65     1510.00     10.40 o
   3   1   5      316.65      343.85      4.18 o
   4   1   5      237.49      258.19      3.64 o
   5   1   5     7234.04     6753.50     40.22 o
   6   1   5      290.60      211.35      3.85 o
   7   1   5      608.20      559.25      6.44 o
   8   1   5      110.11      107.62      3.81 o
   9   1   5    14598.55    16350.07     97.71 o
  10   1   5     1248.60     1583.87     19.21 o
  11   1   5     3704.79     3388.08     25.59 o
  12   1   5      613.57      565.61      8.63 o
  13   1   5      725.36      790.57     10.95 o
  14   1   5      285.10      306.02      7.98 o
  15   1   5     1332.12     1382.42     18.48 o
  16   1   5      196.44      164.63      7.75 o
  17   1   5       65.92       78.96     17.39 o
  18   1   5     1171.87     1141.49     18.55 o
  19   1   5     3476.14     3479.49     37.99 o
  20   1   5        7.14       26.05     13.75 o
  21   1   5      470.82      488.66     19.20 o
  22   1   5       86.23      101.51     14.70 o
  23   1   5      495.33      521.43     21.48 o
  24   1   5       70.78       70.88     14.53 o
  25   1   5      148.23      150.45     18.11 o
  26   1   5        0.55      -15.87     15.87 o
  27   1   5      181.84      216.82     27.71 o
  28   1   5      121.60      101.59     20.23 o
  29   1   5       45.05       37.09     20.04 o
 -29   2   5       33.09       38.47     17.90 o
 -28   2   5      796.56      842.34     33.55 o
 -27   2   5       74.34       36.31     17.80 o
 -26   2   5      214.14      234.15     19.33 o
 -25   2   5      123.29      129.99     16.58 o
 -24   2   5      346.28      344.28     22.28 o
 -23   2   5      350.38      355.29     17.38 o
 -22   2   5      599.94      614.14     19.96 o
 -21   2   5       84.68       56.77     11.45 o
 -20   2   5      384.99      337.51     15.20 o
 -19   2   5      440.05      358.25     13.70 o
 -18   2   5     1217.15     1145.49     18.07 o
 -17   2   5        4.73       11.94      6.22 o
 -16   2   5      255.73      250.57      9.67 o
 -15   2   5      980.34      966.31     12.66 o
 -14   2   5     3145.75     2933.45     23.37 o
 -13   2   5      621.40      599.12      8.26 o
 -12   2   5     4422.48     4133.80     26.77 o
 -11   2   5     4359.90     4525.84     27.70 o
 -10   2   5     2519.27     2426.20     16.57 o
  -9   2   5      676.08      727.55      8.06 o
  -8   2   5     2307.30     2184.17     16.02 o
  -7   2   5      478.88      497.99      6.79 o
  -6   2   5     3227.23     2994.32     19.53 o
  -5   2   5      181.66      161.24      3.87 o
  -4   2   5     4895.96     5130.49     29.46 o
  -3   2   5       47.43       48.49      2.58 o
  -2   2   5       29.92       18.80      2.36 o
  -1   2   5     1697.68     1620.15     10.62 o
   0   2   5     4018.52     3603.65     21.67 o
   1   2   5        0.27       -1.98      1.98 o
   2   2   5      115.12      110.81      2.96 o
   3   2   5       32.35       30.20      2.30 o
   4   2   5     6520.84     6606.72     36.50 o
   5   2   5      473.21      501.34      5.28 o
   6   2   5       57.35       26.93      2.48 o
   7   2   5      267.91      310.88      8.58 o
   8   2   5     6136.13     6042.80     38.30 o
   9   2   5      267.48      284.86      5.18 o
  10   2   5     1188.99     1066.54     10.87 o
  11   2   5      787.10      893.22      9.64 o
  12   2   5     1178.16     1139.32     10.89 o
  13   2   5      840.85      838.54      9.76 o
  14   2   5     1258.30     1128.41     15.33 o
  15   2   5      295.61      297.15      9.34 o
  16   2   5     1925.64     1850.53     33.74 o
  17   2   5      837.21      799.86     14.51 o
  18   2   5      678.57      708.83     16.70 o
  19   2   5        3.45       -2.82     12.44 o
  20   2   5     2599.48     2563.77     36.20 o
  21   2   5      396.16      407.67     19.07 o
  22   2   5     1649.92     1591.14     30.23 o
  23   2   5      634.69      588.66     22.13 o
  24   2   5     1064.31     1032.46     28.96 o
  25   2   5        8.26       20.28     15.56 o
  26   2   5      950.50      960.69     31.77 o
  27   2   5       87.81       90.31     24.46 o
  28   2   5        6.30       37.17     18.32 o
 -28   3   5      186.52      178.09     22.53 o
 -27   3   5      543.68      556.13     27.74 o
 -26   3   5      285.18      286.56     25.40 o
 -25   3   5      600.27      592.47     24.41 o
 -24   3   5      362.73      402.03     23.19 o
 -23   3   5     1176.33     1045.85     30.48 o
 -22   3   5      479.85      541.19     22.28 o
 -21   3   5      602.03      600.38     19.92 o
 -20   3   5      393.39      423.27     14.71 o
 -19   3   5     1582.47     1542.71     23.05 o
 -18   3   5      591.77      616.52     15.52 o
 -17   3   5     1338.44     1284.38     19.55 o
 -16   3   5      184.86      217.43      8.39 o
 -15   3   5     1661.37     1671.00     18.54 o
 -14   3   5      393.89      465.16     12.61 o
 -13   3   5     6150.68     5940.92     39.99 o
 -12   3   5     2112.25     2071.05     17.32 o
 -11   3   5    10242.68     9990.00     62.67 o
 -10   3   5     5813.78     5770.21     38.85 o
  -9   3   5     5118.45     5122.33     34.05 o
  -8   3   5        3.06        7.07      3.59 o
  -7   3   5     3515.72     3515.21     25.65 o
  -6   3   5      553.61      550.73      7.86 o
  -5   3   5     6393.88     6306.90     37.81 o
  -4   3   5      906.47     1019.44      9.49 o
  -3   3   5    11849.51    12244.55     65.70 o
  -2   3   5     1214.56     1250.93     17.12 o
  -1   3   5    24664.03    25733.88    137.14 o
   0   3   5     7373.27     7875.21     43.35 o
   1   3   5      290.67      230.79      6.63 o
   2   3   5      785.52      852.15      8.93 o
   3   3   5     3890.11     3947.08     24.12 o
   4   3   5      530.43      553.51      7.93 o
   5   3   5     6270.68     6269.78     37.20 o
   6   3   5       87.77       84.58      4.86 o
   7   3   5     3298.47     3026.84     21.31 o
   8   3   5      235.85      270.63      5.66 o
   9   3   5    18553.91    19536.40    111.22 o
  10   3   5        5.09       31.35      4.52 o
  11   3   5     2582.76     2583.30     20.69 o
  12   3   5     1323.81     1374.21     13.19 o
  13   3   5     2659.10     2675.18     24.21 o
  14   3   5      267.28      277.52     13.89 o
  15   3   5     1849.57     1832.74     20.87 o
  16   3   5       43.67       54.25      6.90 o
  17   3   5      327.91      328.13     10.96 o
  18   3   5      854.15      818.62     31.38 o
  19   3   5     3476.14     3360.20     47.74 o
  20   3   5       28.03       44.73     10.29 o
  21   3   5     2193.97     2033.23     35.65 o
  22   3   5      244.92      265.24     17.24 o
  23   3   5     1309.34     1345.45     32.47 o
  24   3   5      255.16      302.29     22.77 o
  25   3   5      947.19      940.64     31.71 o
  26   3   5        1.91      -18.45     18.45 o
  27   3   5      310.94      289.73     27.68 o
 -27   4   5      214.31      240.42     22.41 o
 -26   4   5      109.43      108.13     20.92 o
 -25   4   5      104.18       76.17     19.48 o
 -24   4   5      204.34      200.45     21.11 o
 -23   4   5      206.43      196.47     18.46 o
 -22   4   5      411.55      431.15     22.06 o
 -21   4   5       43.58       40.86     12.58 o
 -20   4   5      404.99      399.74     18.81 o
 -19   4   5      154.57      166.78     12.44 o
 -18   4   5     1221.53     1266.88     21.95 o
 -17   4   5       17.78       27.95      8.61 o
 -16   4   5       19.13       15.74      8.28 o
 -15   4   5      155.88      156.93      8.47 o
 -14   4   5      749.16      743.36     12.78 o
 -13   4   5      363.03      356.96      9.19 o
 -12   4   5     1025.87     1016.47     20.89 o
 -11   4   5       23.45       25.06      5.57 o
 -10   4   5      219.60      187.71      6.44 o
  -9   4   5       23.42       22.95      3.86 o
  -8   4   5      788.76      743.35     10.11 o
  -7   4   5       61.53       65.71      3.64 o
  -6   4   5      293.42      291.77      7.51 o
  -5   4   5       76.11       58.07      4.47 o
  -4   4   5      345.17      298.31      7.92 o
  -3   4   5      918.22      933.17     10.76 o
  -2   4   5     3156.57     3110.65     25.12 o
  -1   4   5     6194.25     6577.47     50.02 o
   0   4   5      996.80     1088.01     11.61 o
   1   4   5     6589.32     7002.42     47.67 o
   2   4   5       28.75       18.16      4.04 o
   3   4   5     1215.03     1323.36     11.70 o
   4   4   5     2689.07     2660.87     20.10 o
   5   4   5      292.02      306.28      6.33 o
   6   4   5     4013.21     4022.92     27.53 o
   7   4   5      125.60      143.50      5.06 o
   8   4   5     2393.99     2296.19     19.44 o
   9   4   5        4.36       21.22      4.62 o
  10   4   5     1553.16     1512.15     15.72 o
  11   4   5      758.66      758.49     12.57 o
  12   4   5     2325.66     2388.11     24.14 o
  13   4   5      272.71      310.17     11.00 o
  14   4   5     2487.11     2379.91     29.57 o
  15   4   5       31.47       52.67      8.93 o
  16   4   5      510.49      512.43     15.80 o
  17   4   5      234.14      223.33     13.42 o
  18   4   5     1042.35     1034.52     25.17 o
  19   4   5     1545.17     1437.25     30.90 o
  20   4   5       27.94       70.56     14.42 o
  21   4   5        9.23       42.29     16.69 o
  22   4   5     1276.59     1192.92     42.00 o
  23   4   5      119.35      134.92     21.83 o
  24   4   5      150.81      156.44     25.83 o
  25   4   5       10.47       28.16     21.56 o
  26   4   5      387.24      406.18     30.69 o
 -25   5   5        7.36       -2.44     22.98 o
 -24   5   5        0.67      -20.23     20.23 o
 -23   5   5       53.57       53.30     29.63 o
 -22   5   5       11.12       22.75     19.28 o
 -21   5   5        3.24       10.95     16.26 o
 -20   5   5      182.22      190.48     19.32 o
 -19   5   5      142.77      145.71     16.59 o
 -18   5   5      114.96      122.61     14.57 o
 -17   5   5       50.64       63.14     12.80 o
 -16   5   5      102.87      103.46     11.68 o
 -15   5   5        0.06       10.59      8.12 o
 -14   5   5       76.26       82.29      9.71 o
 -13   5   5      165.47      181.30     17.02 o
 -12   5   5      470.15      493.58     17.49 o
 -11   5   5        7.45       31.54      8.46 o
 -10   5   5      524.19      541.03     12.28 o
  -9   5   5      632.02      574.45     13.03 o
  -8   5   5      357.96      367.67     10.53 o
  -7   5   5        5.04       12.17      5.78 o
  -6   5   5        7.60       -1.38      4.60 o
  -5   5   5      461.86      391.50      8.62 o
  -4   5   5      132.93      127.88      6.11 o
  -3   5   5      841.48      870.91     13.32 o
  -2   5   5      810.23      823.26     12.48 o
  -1   5   5        0.94       10.04      4.77 o
   0   5   5      112.58      165.76      7.00 o
   1   5   5      215.02      232.43      7.63 o
   2   5   5      104.91       83.59      4.98 o
   3   5   5       19.05       29.38      4.61 o
   4   5   5        0.08       -4.92      4.92 o
   5   5   5        1.62       -4.12      4.12 o
   6   5   5       27.77       30.73      5.40 o
   7   5   5      388.29      350.84     12.41 o
   8   5   5        0.19        0.38      5.43 o
   9   5   5        9.70       17.55      6.18 o
  10   5   5      462.06      498.68     11.51 o
  11   5   5      198.07      179.32      9.36 o
  12   5   5       60.61       82.18     11.43 o
  13   5   5        0.14       16.68     10.67 o
  14   5   5        1.42       15.63     10.34 o
  15   5   5        6.29       23.25     12.23 o
  16   5   5       30.38       32.97     13.71 o
  17   5   5      272.92      267.57     17.59 o
  18   5   5       36.40       27.45     15.64 o
  19   5   5      221.64      219.23     20.33 o
  20   5   5        7.48       14.14     15.94 o
  21   5   5        1.33       16.61     16.60 o
  22   5   5       12.13       58.19     26.73 o
  23   5   5        1.43       53.57     29.58 o
  24   5   5        8.88       22.20     24.92 o
  25   5   5        1.92       -9.19     21.61 o
 -23   6   5       16.33       28.95     26.11 o
 -22   6   5      163.41      195.22     24.22 o
 -21   6   5      326.42      374.12     25.17 o
 -20   6   5       24.88      100.09     19.32 o
 -19   6   5        5.24       58.96     17.47 o
 -18   6   5       54.16       84.90     17.75 o
 -17   6   5      154.75      160.07     17.97 o
 -16   6   5      435.06      476.04     23.81 o
 -15   6   5       43.32       54.85     15.91 o
 -14   6   5      394.25      416.36     22.01 o
 -13   6   5       60.84       66.94     12.67 o
 -12   6   5       88.54      119.82     21.21 o
 -11   6   5      319.14      330.74     19.80 o
 -10   6   5      580.34      583.73     21.40 o
  -9   6   5        1.69       24.42     10.12 o
  -8   6   5      532.64      532.59     17.79 o
  -7   6   5      138.30      179.62     11.68 o
  -6   6   5      177.97      196.56     12.26 o
  -5   6   5       48.96       49.78      9.11 o
  -4   6   5      133.17      132.47     10.75 o
  -3   6   5      162.29      185.70     10.01 o
  -2   6   5      155.68      170.56      9.47 o
  -1   6   5      423.71      447.32     16.38 o
   0   6   5      854.81      856.07     19.07 o
   1   6   5     2394.42     2244.43     28.16 o
   2   6   5     3115.09     2855.80     29.92 o
   3   6   5      261.35      255.02     10.66 o
   4   6   5      664.23      666.92     16.38 o
   5   6   5       86.38      118.53      9.06 o
   6   6   5      735.88      777.14     16.33 o
   7   6   5        4.29       14.61      9.28 o
   8   6   5      910.07      882.25     20.52 o
   9   6   5      272.62      277.57     12.84 o
  10   6   5     3017.73     2838.83     41.88 o
  11   6   5        3.38       62.22     15.58 o
  12   6   5      525.66      552.60     25.64 o
  13   6   5      243.26      294.91     26.20 o
  14   6   5      602.11      625.56     27.57 o
  15   6   5       99.74      102.29     17.92 o
  16   6   5      381.05      389.08     25.06 o
  17   6   5       72.65       76.30     16.15 o
  18   6   5       76.76      100.85     17.99 o
  19   6   5      258.54      250.54     28.92 o
  20   6   5      793.16      770.57     32.47 o
  21   6   5      251.29      262.81     25.44 o
  22   6   5      303.98      366.61     26.53 o
 -20   7   5      311.38      350.44     35.28 o
 -19   7   5      106.58      160.42     28.04 o
 -18   7   5       22.41       56.01     20.68 o
 -17   7   5     1167.13     1062.67     40.43 o
 -16   7   5      536.39      491.95     37.07 o
 -15   7   5      337.74      388.83     31.09 o
 -14   7   5        8.98       30.34     20.21 o
 -13   7   5     1144.25     1201.36     43.35 o
 -12   7   5      220.50      304.06     26.65 o
 -11   7   5     2638.77     2591.97     57.24 o
 -10   7   5      736.57      892.68     36.06 o
  -9   7   5     1005.93      995.01     35.26 o
  -8   7   5        1.93       28.44     13.44 o
  -7   7   5     2397.47     2092.41     48.84 o
  -6   7   5       20.30       45.87     12.23 o
  -5   7   5      620.07      632.85     20.78 o
  -4   7   5        1.25       11.36     10.78 o
  -3   7   5     1507.81     1484.90     29.24 o
  -2   7   5        0.39       22.68     13.39 o
  -1   7   5     1713.10     1655.57     31.16 o
   0   7   5      361.11      404.85     19.07 o
   1   7   5     2208.26     2014.97     31.93 o
   2   7   5       15.68       27.35     12.67 o
   3   7   5     2085.36     2014.14     31.63 o
   4   7   5       56.39       68.96     11.04 o
   5   7   5      674.57      692.07     20.39 o
   6   7   5       45.89       63.52     13.64 o
   7   7   5      477.01      509.79     20.04 o
   8   7   5      275.80      280.58     20.04 o
   9   7   5     1302.07     1308.99     40.71 o
  10   7   5        0.18       35.23     17.16 o
  11   7   5      887.88      896.75     30.28 o
  12   7   5       57.40       83.31     18.11 o
  13   7   5     1073.02     1067.42     33.88 o
  14   7   5        2.01       38.84     17.20 o
  15   7   5      227.96      274.53     24.14 o
  16   7   5       87.38       86.88     21.81 o
  17   7   5      313.97      373.79     27.12 o
  18   7   5       42.44       62.75     19.64 o
  19   7   5      527.26      485.84     33.74 o
 -16   8   5      145.52      154.87     51.24 o
 -15   8   5        1.29        6.23     28.10 o
 -14   8   5      430.20      431.95     40.22 o
 -13   8   5       23.17       37.01     27.20 o
 -12   8   5      409.87      453.93     35.87 o
 -11   8   5       51.42       54.64     22.03 o
 -10   8   5      363.36      434.63     31.31 o
  -9   8   5       71.60      126.73     27.81 o
  -8   8   5      550.87      570.44     36.94 o
  -7   8   5        0.98       17.47     19.94 o
  -6   8   5      259.19      294.41     20.90 o
  -5   8   5       22.73       27.96     16.55 o
  -4   8   5      212.93      284.02     23.42 o
  -3   8   5       24.67       21.81     16.81 o
  -2   8   5      530.86      563.20     26.88 o
  -1   8   5        2.19       15.82     15.80 o
   0   8   5      791.26      780.80     27.64 o
   1   8   5       90.66      114.63     18.96 o
   2   8   5      429.50      433.70     29.06 o
   3   8   5        2.07       29.33     16.77 o
   4   8   5      478.32      474.06     25.30 o
   5   8   5       28.01       43.10     16.63 o
   6   8   5      504.92      500.42     24.28 o
   7   8   5        1.91       10.19     19.19 o
   8   8   5       71.90       83.52     24.62 o
   9   8   5       16.25       70.25     28.76 o
  10   8   5      618.23      599.80     37.68 o
  11   8   5        0.37       25.33     21.63 o
  12   8   5      330.59      377.92     37.45 o
  13   8   5       57.99       57.37     26.96 o
  14   8   5      331.52      328.54     36.66 o
  15   8   5        1.26       -4.76     29.80 o
  -9   9   5       11.67       10.52     29.81 o
  -8   9   5        7.55       40.67     28.04 o
  -7   9   5      135.64      123.26     33.63 o
  -6   9   5       10.90        4.87     31.27 o
  -5   9   5       42.11       53.86     28.85 o
  -4   9   5        2.75       -4.10     20.63 o
  -3   9   5      223.69      200.01     25.69 o
  -2   9   5       14.53       13.99     16.80 o
  -1   9   5      282.41      363.30     23.94 o
   0   9   5        7.37       36.51     17.58 o
   1   9   5      334.96      393.25     24.70 o
   2   9   5        0.16        6.31     16.50 o
   3   9   5      300.76      364.30     33.06 o
   4   9   5        3.05       17.55     24.46 o
   5   9   5      469.35      486.02     36.82 o
   6   9   5        7.11       63.68     26.94 o
   7   9   5      345.29      411.86     46.09 o
   8   9   5        3.57       11.52     31.78 o
   9   9   5      161.24      236.66     44.90 o
 -29   0   6       45.33        0.69     27.62 o
 -28   0   6        0.03      -22.69     22.69 o
 -27   0   6      519.49      534.71     35.36 o
 -26   0   6        0.36      -18.83     22.87 o
 -25   0   6      174.59      144.57     24.92 o
 -24   0   6       19.16        0.82     18.99 o
 -23   0   6      239.44      205.73     21.39 o
 -22   0   6       42.81       24.99     15.77 o
 -21   0   6       14.03       -3.09     13.98 o
 -20   0   6        0.35       -6.33     23.12 o
 -19   0   6      502.44      504.40     21.52 o
 -18   0   6       13.68        1.41     10.75 o
 -17   0   6      196.35      213.28     10.46 o
 -16   0   6        1.38        0.18      7.29 o
 -15   0   6      313.15      324.30      9.19 o
 -14   0   6       39.39       28.21      5.80 o
 -13   0   6      461.33      460.66     10.60 o
 -12   0   6       14.79       10.16      4.67 o
 -11   0   6      889.34      913.13     14.72 o
 -10   0   6      283.73      276.94     10.55 o
  -9   0   6      757.35      770.91     22.89 o
  -8   0   6      320.93      310.67      7.43 o
  -7   0   6      115.50       92.16      5.67 o
  -6   0   6      123.03      122.98      5.13 o
  -5   0   6       20.87        4.45      4.00 o
  -4   0   6       85.94      101.11      3.85 o
  -3   0   6       57.40       63.36      4.43 o
  -2   0   6        0.82       -2.57      2.57 o
  -1   0   6       18.92       -2.49      2.49 o
   0   0   6       11.49       17.06      2.85 o
   1   0   6      236.67      261.13      5.66 o
   2   0   6       34.53       32.11      2.76 o
   3   0   6       91.01       85.77      3.80 o
   4   0   6       41.30       36.34      3.62 o
   5   0   6       98.36       85.34      5.87 o
   6   0   6        1.87        1.10      3.49 o
   7   0   6        4.69        3.52      4.73 o
   8   0   6       89.22      109.93      6.53 o
   9   0   6      143.27      128.88     14.44 o
  10   0   6       46.35       60.89      7.43 o
  11   0   6       54.35       31.67     12.14 o
  12   0   6      133.18      144.11      8.57 o
  13   0   6       28.65       37.88      6.77 o
  14   0   6      100.48      103.29      8.31 o
  15   0   6        8.27       16.44      6.95 o
  16   0   6      135.66      137.11     11.86 o
  17   0   6      211.72      218.19     29.53 o
  18   0   6       52.09       50.80     11.45 o
  19   0   6       15.03       27.20     16.97 o
  20   0   6      186.33      173.86     50.51 o
  21   0   6      105.10      103.12     20.76 o
  22   0   6      281.85      295.94     25.43 o
  23   0   6       12.15       -4.41     19.91 o
  24   0   6      353.60      334.02     30.10 o
  25   0   6       87.50      105.75     35.32 o
  26   0   6      216.50      231.02     29.10 o
  27   0   6       99.45      143.52     32.30 o
  28   0   6      111.40      117.57     29.23 o
  29   0   6       16.08        6.75     30.48 o
 -29   1   6        0.56        2.63     17.88 o
 -28   1   6      327.07      322.19     23.62 o
 -27   1   6       44.19      -18.18     18.58 o
 -26   1   6       76.83       51.83     17.21 o
 -25   1   6        7.63      -13.49     13.63 o
 -24   1   6      210.00      182.06     16.46 o
 -23   1   6       22.55        6.54     11.83 o
 -22   1   6      247.75      251.84     14.15 o
 -21   1   6      144.22      117.82     12.51 o
 -20   1   6      252.05      220.65     15.51 o
 -19   1   6       42.67       42.76      8.28 o
 -18   1   6       71.59       63.67      6.56 o
 -17   1   6       33.65       27.33      7.05 o
 -16   1   6        6.47        2.41      3.87 o
 -15   1   6        1.33        1.58      3.08 o
 -14   1   6      218.44      206.29      5.20 o
 -13   1   6       73.65       60.84      3.39 o
 -12   1   6        1.06        0.44      2.40 o
 -11   1   6       51.91       60.52      3.34 o
 -10   1   6     1078.39     1065.03      9.10 o
  -9   1   6     1187.07     1190.62     10.83 o
  -8   1   6      263.21      287.43      4.57 o
  -7   1   6      113.92      132.12      3.29 o
  -6   1   6      119.94      103.87      3.09 o
  -5   1   6      253.50      228.63      4.33 o
  -4   1   6        0.28        0.62      1.69 o
  -3   1   6       28.75       29.89      1.90 o
  -2   1   6       42.87       57.84      1.87 o
  -1   1   6     1218.65     1138.19      7.59 o
   0   1   6       16.85       12.74      1.63 o
   1   1   6      227.69      237.03      3.37 o
   2   1   6       23.49       33.84      1.72 o
   3   1   6        4.56        5.65      1.82 o
   4   1   6        1.76       -0.22      2.06 o
   5   1   6      140.56      105.65      3.00 o
   6   1   6      472.83      376.59      5.87 o
   7   1   6       32.34       37.58      2.97 o
   8   1   6       46.45       26.79      3.97 o
   9   1   6      112.69      131.59      6.06 o
  10   1   6     1580.76     1740.82     14.07 o
  11   1   6        5.80        8.42      3.61 o
  12   1   6      820.21      782.66      9.82 o
  13   1   6       44.96       46.16      4.69 o
  14   1   6      190.71      178.64      6.58 o
  15   1   6       21.83       26.82      5.85 o
  16   1   6      163.13      185.73      9.62 o
  17   1   6        0.11        5.39      7.67 o
  18   1   6      236.31      213.39     11.01 o
  19   1   6      112.85      113.29     11.71 o
  20   1   6      849.26      805.70     23.40 o
  21   1   6       83.93       76.44     14.99 o
  22   1   6      119.51      104.59     13.82 o
  23   1   6       41.64       21.87     14.58 o
  24   1   6       44.07       73.85     17.04 o
  25   1   6       10.20       12.45     16.10 o
  26   1   6       32.22       28.82     17.62 o
  27   1   6        1.06        5.13     23.37 o
  28   1   6        6.15        1.60     18.20 o
  29   1   6      140.07      123.10     22.18 o
 -29   2   6       36.95       18.03     25.80 o
 -28   2   6      203.80      219.85     21.22 o
 -27   2   6       41.32        0.68     18.87 o
 -26   2   6      317.78      311.73     22.75 o
 -25   2   6      148.13      163.99     18.24 o
 -24   2   6      369.40      361.94     21.20 o
 -23   2   6      234.50      266.27     18.12 o
 -22   2   6      601.59      580.87     18.86 o
 -21   2   6       49.62       39.50     10.80 o
 -20   2   6        9.70       -5.20      8.53 o
 -19   2   6       89.13       63.32     10.07 o
 -18   2   6      868.76      779.53     16.74 o
 -17   2   6       33.72       37.01      6.58 o
 -16   2   6      208.92      205.89     12.21 o
 -15   2   6      188.16      204.38      6.83 o
 -14   2   6     2248.03     2133.29     16.34 o
 -13   2   6      122.19      126.75      3.90 o
 -12   2   6     2582.78     2401.88     17.34 o
 -11   2   6      652.76      681.59      8.19 o
 -10   2   6     4226.08     4091.75     27.86 o
  -9   2   6        6.91        7.45      3.01 o
  -8   2   6      135.85      112.87      3.67 o
  -7   2   6      207.38      203.10      5.44 o
  -6   2   6      849.08      863.75      8.28 o
  -5   2   6     1296.69     1259.39      9.93 o
  -4   2   6     2435.56     2414.42     15.86 o
  -3   2   6     2107.87     2211.35     14.33 o
  -2   2   6      465.87      454.61      5.41 o
  -1   2   6      182.39      154.23      3.12 o
   0   2   6      165.66      118.09      2.80 o
   1   2   6     2034.50     2265.14     13.29 o
   2   2   6     1033.41     1043.82      8.02 o
   3   2   6      504.90      520.59      5.45 o
   4   2   6      343.12      306.66      4.21 o
   5   2   6      868.62      804.70      8.62 o
   6   2   6       65.78      108.47      3.73 o
   7   2   6       22.20       45.81      5.34 o
   8   2   6     2247.40     2141.96     16.92 o
   9   2   6     2444.70     2335.84     18.18 o
  10   2   6      192.25      177.22      5.08 o
  11   2   6      647.80      562.38      7.99 o
  12   2   6       18.59       14.13      3.66 o
  13   2   6      684.51      660.17      9.41 o
  14   2   6        5.40        7.05      3.78 o
  15   2   6      746.45      683.43     14.91 o
  16   2   6      101.07      103.77      8.74 o
  17   2   6      413.82      390.34     11.52 o
  18   2   6      464.34      444.28     13.50 o
  19   2   6      113.10      121.72     23.71 o
  20   2   6      932.89      907.48     24.29 o
  21   2   6     1466.24     1415.70     28.27 o
  22   2   6        4.72        1.78     13.40 o
  23   2   6      985.97      993.64     26.37 o
  24   2   6        1.33        3.33     14.63 o
  25   2   6      294.54      289.42     20.32 o
  26   2   6       18.46       -2.63     17.98 o
  27   2   6      286.06      286.93     23.03 o
  28   2   6       22.44       20.21     18.23 o
 -28   3   6      789.06      898.48     33.11 o
 -27   3   6     2847.34     2804.92     51.30 o
 -26   3   6        6.17       27.01     18.29 o
 -25   3   6      998.41     1006.11     34.94 o
 -24   3   6      197.14      208.08     17.16 o
 -23   3   6     2111.61     1910.23     37.86 o
 -22   3   6       88.73      144.43     16.88 o
 -21   3   6     1683.42     1659.44     44.33 o
 -20   3   6      149.33      208.99     11.67 o
 -19   3   6     5204.16     4959.55     45.75 o
 -18   3   6       92.65       95.80     10.07 o
 -17   3   6     2971.80     2753.92     29.52 o
 -16   3   6       49.25       55.51      6.96 o
 -15   3   6     3960.79     3737.72     33.93 o
 -14   3   6       44.56      104.02     10.25 o
 -13   3   6    12178.70    11900.90     77.22 o
 -12   3   6       44.05       65.04      4.96 o
 -11   3   6    12950.32    12241.28     75.76 o
 -10   3   6     2192.18     2431.37     20.31 o
  -9   3   6    37996.23    38309.80    229.62 o
  -8   3   6     5861.50     5809.38     38.95 o
  -7   3   6     5214.16     5129.78     37.39 o
  -6   3   6     2307.51     2374.26     18.01 o
  -5   3   6     3213.35     2833.83     19.11 o
  -4   3   6     3121.26     3171.38     21.33 o
  -3   3   6     6672.36     6193.66     36.97 o
  -2   3   6     1594.24     1476.44     12.43 o
  -1   3   6    25441.94    26974.44    137.31 o
   0   3   6      775.56      803.65     13.41 o
   1   3   6    11329.18    10784.13     61.15 o
   2   3   6     1063.43     1029.47     11.56 o
   3   3   6     2821.42     2511.67     17.12 o
   4   3   6     1022.88      899.41      9.09 o
   5   3   6     4430.12     4546.02     27.91 o
   6   3   6     3815.14     3885.31     25.60 o
   7   3   6     1561.22     1373.29     11.63 o
   8   3   6     2342.00     2180.51     16.71 o
   9   3   6    16116.18    16453.25     98.91 o
  10   3   6    17696.79    17849.99    107.83 o
  11   3   6     2745.97     2713.46     21.13 o
  12   3   6     7340.04     7099.70     49.66 o
  13   3   6      581.77      583.94     13.84 o
  14   3   6     3267.89     3133.95     30.14 o
  15   3   6      690.94      660.42     13.29 o
  16   3   6      889.14      874.79     16.10 o
  17   3   6        9.46       15.04      7.87 o
  18   3   6     1108.12     1089.03     28.59 o
  19   3   6     1449.69     1464.90     26.50 o
  20   3   6     4798.70     4493.03     55.44 o
  21   3   6      464.18      476.71     18.65 o
  22   3   6     2908.01     2702.80     40.07 o
  23   3   6      368.58      449.60     25.27 o
  24   3   6     2009.34     2040.53     44.05 o
  25   3   6       97.80      110.49     31.37 o
  26   3   6      753.93      690.66     42.42 o
  27   3   6      209.04      251.81     27.47 o
 -26   4   6     2992.02     2922.52     48.73 o
 -25   4   6      179.62      171.31     21.03 o
 -24   4   6     3476.45     3307.83     58.51 o
 -23   4   6      252.69      291.23     22.17 o
 -22   4   6     4500.24     4161.54     64.57 o
 -21   4   6        0.00       28.59     12.80 o
 -20   4   6     1867.04     1778.75     30.68 o
 -19   4   6        0.14       22.06     10.06 o
 -18   4   6     3782.09     3523.83     38.70 o
 -17   4   6        5.36       14.32      8.92 o
 -16   4   6     3206.98     3088.69     33.84 o
 -15   4   6       29.80       40.77      7.96 o
 -14   4   6     4585.54     4318.09     38.34 o
 -13   4   6        2.42       30.21      7.03 o
 -12   4   6     9293.54     8590.64     63.29 o
 -11   4   6      360.96      418.99     18.90 o
 -10   4   6     9229.17     8860.29     67.81 o
  -9   4   6      547.26      525.23     12.84 o
  -8   4   6     2663.72     2541.86     20.05 o
  -7   4   6     1812.67     1727.94     15.21 o
  -6   4   6     1499.78     1347.01     13.22 o
  -5   4   6     2434.21     2313.13     19.11 o
  -4   4   6     4008.79     3675.15     28.31 o
  -3   4   6     5999.53     6384.32     44.87 o
  -2   4   6    11539.99    11155.73     75.06 o
  -1   4   6      347.85      302.41      8.02 o
   0   4   6     9785.12     9208.77     61.55 o
   1   4   6       77.96      160.09      7.30 o
   2   4   6    13090.45    13276.06     78.27 o
   3   4   6     7389.89     7508.82     46.91 o
   4   4   6     8251.11     7818.55     50.78 o
   5   4   6     7446.02     7524.26     45.44 o
   6   4   6     7908.38     7110.31     43.95 o
   7   4   6     5387.42     4946.45     34.19 o
   8   4   6    17927.47    17374.86    110.13 o
   9   4   6    13566.43    13065.63     88.86 o
  10   4   6     9164.86     8986.44     62.01 o
  11   4   6    12427.09    11948.25     90.98 o
  12   4   6     3254.38     3254.21     30.53 o
  13   4   6     9937.50     9673.39     87.56 o
  14   4   6     2390.39     2240.73     29.11 o
  15   4   6     5357.08     5063.33     54.68 o
  16   4   6     1356.66     1322.81     24.36 o
  17   4   6     2010.75     1977.10     32.45 o
  18   4   6       15.87       34.21     11.23 o
  19   4   6      820.38      833.31     26.23 o
  20   4   6     2794.35     2590.38     45.73 o
  21   4   6     4763.02     4343.24     65.94 o
  22   4   6      637.26      657.00     30.98 o
  23   4   6     2930.82     2677.44     59.61 o
  24   4   6      188.14      187.64     24.56 o
  25   4   6      731.43      689.59     35.02 o
  26   4   6      353.56      392.96     30.31 o
 -25   5   6      465.16      457.70     32.13 o
 -24   5   6       20.89       17.50     24.59 o
 -23   5   6      963.69     1010.92     46.22 o
 -22   5   6        0.38       27.16     18.40 o
 -21   5   6      967.81      976.83     33.35 o
 -20   5   6      131.93      124.54     16.04 o
 -19   5   6     2691.41     2617.71     46.03 o
 -18   5   6        0.65       17.89     11.07 o
 -17   5   6     3057.19     3017.45     38.10 o
 -16   5   6       86.83      112.69     10.38 o
 -15   5   6     3146.60     3132.21     34.25 o
 -14   5   6      467.49      469.46     13.06 o
 -13   5   6     8675.04     8595.82     78.29 o
 -12   5   6       17.33       69.97      9.03 o
 -11   5   6    17416.24    17420.80    134.07 o
 -10   5   6       60.53      112.63      9.02 o
  -9   5   6    13873.31    13781.39    104.24 o
  -8   5   6     1622.51     1636.05     21.72 o
  -7   5   6     6474.41     6233.73     51.67 o
  -6   5   6     2322.84     2086.60     20.95 o
  -5   5   6     3433.53     3345.07     28.76 o
  -4   5   6     3637.17     3882.19     38.18 o
  -3   5   6     6605.10     6639.78     51.28 o
  -2   5   6      999.52     1115.74     14.37 o
  -1   5   6    10112.85    10289.77     74.45 o
   0   5   6       19.05       29.25      6.51 o
   1   5   6     2518.61     2743.45     25.05 o
   2   5   6      784.53      775.43     12.35 o
   3   5   6     1348.96     1436.88     15.57 o
   4   5   6      356.21      501.51     14.81 o
   5   5   6      101.16      100.87      7.44 o
   6   5   6       43.53       67.98      5.63 o
   7   5   6      339.80      383.34     10.39 o
   8   5   6      795.54      798.08     13.69 o
   9   5   6     2267.01     2483.42     28.20 o
  10   5   6     1360.44     1347.37     18.06 o
  11   5   6      436.60      468.28     14.87 o
  12   5   6     1277.21     1248.42     40.57 o
  13   5   6      364.84      371.97     21.56 o
  14   5   6      515.85      547.31     20.60 o
  15   5   6       54.99       40.64     12.08 o
  16   5   6       69.39       78.86     14.48 o
  17   5   6       89.56      108.77     16.03 o
  18   5   6      256.20      273.21     23.49 o
  19   5   6      898.31      977.52     33.65 o
  20   5   6     2243.71     2190.45     46.27 o
  21   5   6     1083.70     1139.01     38.32 o
  22   5   6     2910.01     2962.45     62.01 o
  23   5   6      470.09      532.55     35.78 o
  24   5   6     1762.42     1783.15     58.95 o
 -22   6   6     2421.34     2481.66     56.25 o
 -21   6   6       45.38       94.57     21.98 o
 -20   6   6     3334.27     3294.94     59.06 o
 -19   6   6        1.69       38.68     21.27 o
 -18   6   6     1700.70     1755.63     39.74 o
 -17   6   6       80.65      159.19     17.71 o
 -16   6   6     3666.16     3479.49     55.01 o
 -15   6   6      142.67      170.66     17.68 o
 -14   6   6     1224.87     1278.65     38.93 o
 -13   6   6       41.74       93.62     16.19 o
 -12   6   6     6585.82     6394.40     92.62 o
 -11   6   6        6.46       97.58     15.16 o
 -10   6   6     3623.76     3724.45     48.75 o
  -9   6   6       64.22      112.38     12.94 o
  -8   6   6     3071.92     3151.16     40.64 o
  -7   6   6      768.80      727.72     19.87 o
  -6   6   6     1858.30     1768.37     26.40 o
  -5   6   6     1010.74      988.02     22.94 o
  -4   6   6     2534.74     2446.10     35.67 o
  -3   6   6     2145.14     2219.98     28.21 o
  -2   6   6     8022.61     8017.10     70.35 o
  -1   6   6      729.22      734.75     20.66 o
   0   6   6     6547.14     6765.10     65.57 o
   1   6   6      415.62      496.53     21.21 o
   2   6   6     7422.07     6896.93     62.95 o
   3   6   6     4887.50     4627.92     42.63 o
   4   6   6     4571.49     4430.85     45.68 o
   5   6   6     3564.04     3589.46     36.69 o
   6   6   6     8012.55     7763.97     66.76 o
   7   6   6     5178.22     5062.90     48.42 o
   8   6   6     6907.67     6643.48     68.84 o
   9   6   6     5786.79     5571.61     63.76 o
  10   6   6     5613.69     5690.10     78.51 o
  11   6   6     7512.15     7297.01     98.39 o
  12   6   6     3082.93     3169.13     53.72 o
  13   6   6     6731.26     6568.05     92.21 o
  14   6   6     2544.87     2524.92     49.47 o
  15   6   6     3126.90     3043.14     55.05 o
  16   6   6      837.99      949.93     33.24 o
  17   6   6      935.86      974.05     30.97 o
  18   6   6      499.14      576.85     29.38 o
  19   6   6     2466.55     2404.92     49.16 o
  20   6   6      463.01      578.78     28.80 o
  21   6   6     2027.88     2003.07     63.80 o
  22   6   6      657.66      635.63     39.82 o
 -19   7   6     1243.13     1271.66     51.34 o
 -18   7   6       31.72       81.32     22.45 o
 -17   7   6     1367.83     1416.29     54.17 o
 -16   7   6       71.01      114.09     29.83 o
 -15   7   6     1980.02     1832.68     52.69 o
 -14   7   6      135.25      163.19     25.22 o
 -13   7   6     1975.03     1931.48     52.78 o
 -12   7   6        0.89       89.77     20.56 o
 -11   7   6     5802.38     5542.77     94.90 o
 -10   7   6       19.59      102.92     20.70 o
  -9   7   6     2555.84     2355.22     84.10 o
  -8   7   6       41.89       78.00     15.59 o
  -7   7   6     2768.24     2596.67     48.38 o
  -6   7   6      510.57      513.01     21.49 o
  -5   7   6     2688.86     2444.35     41.79 o
  -4   7   6      910.37      901.02     25.61 o
  -3   7   6     3581.41     3345.83     53.54 o
  -2   7   6      531.15      645.40     21.86 o
  -1   7   6     3925.62     3817.27     51.52 o
   0   7   6      120.63      168.60     16.82 o
   1   7   6     1753.15     1740.11     32.29 o
   2   7   6      917.82      847.82     23.38 o
   3   7   6     1531.19     1457.18     29.90 o
   4   7   6     1204.92     1156.03     23.40 o
   5   7   6     1011.69      987.63     23.38 o
   6   7   6      568.47      658.83     25.14 o
   7   7   6     1801.20     1815.44     33.23 o
   8   7   6      931.33      908.26     26.92 o
   9   7   6      612.39      638.08     26.19 o
  10   7   6      781.50      796.59     28.98 o
  11   7   6      480.49      538.18     25.58 o
  12   7   6     1238.40     1128.92     34.50 o
  13   7   6      827.44      769.80     31.22 o
  14   7   6     1340.14     1301.17     37.74 o
  15   7   6      242.98      263.86     33.07 o
  16   7   6      324.53      354.20     28.73 o
  17   7   6      436.29      457.17     25.89 o
  18   7   6      742.76      708.67     34.49 o
  19   7   6      107.60      156.03     23.84 o
 -15   8   6       57.01       59.65     29.67 o
 -14   8   6       11.73       39.42     28.86 o
 -13   8   6        0.39      -25.60     26.10 o
 -12   8   6      464.60      425.86     40.26 o
 -11   8   6       47.96       58.99     23.30 o
 -10   8   6      530.97      544.80     38.06 o
  -9   8   6       48.95       74.38     25.57 o
  -8   8   6       63.16       81.98     26.07 o
  -7   8   6        3.63       14.41     19.31 o
  -6   8   6      128.69      138.72     17.53 o
  -5   8   6      107.18      107.24     18.69 o
  -4   8   6      435.87      443.18     29.03 o
  -3   8   6       85.16       74.38     17.63 o
  -2   8   6      351.03      353.71     22.66 o
  -1   8   6       27.73       39.24     16.72 o
   0   8   6       71.44      100.67     17.21 o
   1   8   6        1.65       20.13     15.76 o
   2   8   6      326.74      314.68     25.78 o
   3   8   6      385.75      351.08     23.27 o
   4   8   6       15.86       17.63     16.52 o
   5   8   6       57.99       55.06     17.62 o
   6   8   6      408.43      381.12     22.49 o
   7   8   6       51.08       42.76     22.24 o
   8   8   6       26.57       62.06     25.04 o
   9   8   6      110.24      116.42     31.22 o
  10   8   6        9.64       22.61     21.69 o
  11   8   6      126.75      122.73     24.08 o
  12   8   6       80.94       64.81     28.45 o
  13   8   6      128.16      128.95     30.75 o
  14   8   6       55.73       21.60     35.58 o
  15   8   6       88.29      130.29     35.16 o
  -8   9   6        6.78       -3.65     27.68 o
  -7   9   6       38.74       22.61     42.46 o
  -6   9   6        0.08       -3.48     29.17 o
  -5   9   6      100.71       95.00     27.21 o
  -4   9   6       28.79       24.45     21.15 o
  -3   9   6       13.03       24.28     22.51 o
  -2   9   6        0.82       11.44     19.20 o
  -1   9   6       14.48       16.44     17.40 o
   0   9   6        0.41       13.28     17.08 o
   1   9   6       21.43       31.00     17.32 o
   2   9   6        0.92       -2.44     18.67 o
   3   9   6        0.37       12.44     21.76 o
   4   9   6      107.38      114.15     26.23 o
   5   9   6       39.64       77.29     29.03 o
   6   9   6       60.56       76.27     28.12 o
   7   9   6       69.12      111.24     35.58 o
   8   9   6       10.19       23.65     34.31 o
 -29   1   7      444.43      450.74     24.51 o
 -28   1   7       27.44       -1.18     16.28 o
 -27   1   7      851.31      875.75     30.47 o
 -26   1   7      238.06      265.05     19.69 o
 -25   1   7      202.24      211.18     17.64 o
 -24   1   7      130.23      141.05     15.74 o
 -23   1   7      355.96      350.64     18.33 o
 -22   1   7      187.09      193.81     14.62 o
 -21   1   7        3.18      -10.08     10.08 o
 -20   1   7      491.93      392.26     16.54 o
 -19   1   7      908.98      763.93     18.48 o
 -18   1   7      228.06      244.17      9.77 o
 -17   1   7       43.76       40.89      6.45 o
 -16   1   7      196.76      227.44      6.90 o
 -15   1   7      107.38      120.99      4.36 o
 -14   1   7      169.88      169.00      4.44 o
 -13   1   7     1713.08     1615.81     13.35 o
 -12   1   7       12.82       11.02      2.61 o
 -11   1   7       38.88       42.66      2.92 o
 -10   1   7       15.37        8.84      2.82 o
  -9   1   7     3868.13     4139.11     26.78 o
  -8   1   7     5501.45     5783.12     35.94 o
  -7   1   7        7.06        5.03      1.88 o
  -6   1   7      261.25      165.96      3.57 o
  -5   1   7       40.14       63.89      2.68 o
  -4   1   7      193.73      153.56      3.05 o
  -3   1   7      321.09      375.13      4.57 o
  -2   1   7      195.02      160.53      3.16 o
  -1   1   7        8.46        5.42      1.42 o
   0   1   7    11156.30    11287.83     66.35 o
   1   1   7     5176.84     5193.55     28.13 o
   2   1   7      784.62      617.60      5.87 o
   3   1   7      542.07      585.14      7.10 o
   4   1   7      116.30      127.01      3.69 o
   5   1   7      812.83      767.15      8.06 o
   6   1   7     2331.42     2247.06     16.62 o
   7   1   7       47.45       46.12      3.11 o
   8   1   7      785.51      599.96     18.88 o
   9   1   7     1439.51     1584.70     14.43 o
  10   1   7     8566.02     9228.59     58.43 o
  11   1   7        1.57       12.86      3.70 o
  12   1   7     2576.82     2564.40     20.90 o
  13   1   7        2.54        5.64      4.16 o
  14   1   7      310.99      302.95      8.59 o
  15   1   7        1.75       -5.29      5.29 o
  16   1   7      397.04      400.93     27.72 o
  17   1   7       72.55       66.49      8.66 o
  18   1   7       96.49       99.17     11.39 o
  19   1   7       27.93       13.05     11.79 o
  20   1   7     1229.49     1230.16     28.65 o
  21   1   7       21.03        6.44     12.42 o
  22   1   7      189.67      205.14     18.12 o
  23   1   7       64.16       74.10     15.44 o
  24   1   7      111.36      137.78     18.72 o
  25   1   7        4.91        5.02     16.05 o
  26   1   7       17.22       -1.99     18.57 o
  27   1   7       95.13       83.42     29.44 o
  28   1   7       76.07       65.09     19.47 o
 -28   2   7       95.59      102.19     19.60 o
 -27   2   7      633.84      688.91     29.73 o
 -26   2   7      330.28      321.78     23.65 o
 -25   2   7      381.69      391.29     22.46 o
 -24   2   7      682.55      680.15     26.15 o
 -23   2   7      437.34      397.08     21.13 o
 -22   2   7     1242.09     1209.30     29.59 o
 -21   2   7      253.81      273.32     13.20 o
 -20   2   7        6.49        3.56      8.74 o
 -19   2   7      697.88      630.43     16.41 o
 -18   2   7      666.48      625.52     13.69 o
 -17   2   7      623.74      612.09     13.19 o
 -16   2   7      268.63      274.50      9.98 o
 -15   2   7      292.09      314.09      9.09 o
 -14   2   7     2681.98     2659.21     22.01 o
 -13   2   7     1800.68     1640.80     14.40 o
 -12   2   7     1899.62     1786.28     14.64 o
 -11   2   7     2732.95     2716.51     20.04 o
 -10   2   7    12127.04    12032.03     75.25 o
  -9   2   7      985.35      951.30     12.20 o
  -8   2   7      174.42      127.55      3.99 o
  -7   2   7     1313.50     1212.91     11.55 o
  -6   2   7       27.15       56.85      3.70 o
  -5   2   7     2007.88     1852.19     14.08 o
  -4   2   7      116.03      159.68      3.88 o
  -3   2   7     9985.90    10510.54     58.83 o
  -2   2   7     4284.28     3829.98     23.75 o
  -1   2   7     1311.82     1101.56      8.25 o
   0   2   7     1604.72     1551.70     10.81 o
   1   2   7      607.67      779.58      6.67 o
   2   2   7     2107.24     2228.89     14.43 o
   3   2   7       20.41       15.11      2.67 o
   4   2   7       10.87       -0.28      2.26 o
   5   2   7     1500.09     1142.34      9.48 o
   6   2   7      232.46      243.12      8.35 o
   7   2   7      184.37      389.67      6.15 o
   8   2   7      123.49       89.45      4.19 o
   9   2   7     7368.79     7588.89     46.05 o
  10   2   7      769.01      737.68      9.32 o
  11   2   7     2293.33     2026.96     17.75 o
  12   2   7       95.65       84.70      4.82 o
  13   2   7      776.16      674.51      9.70 o
  14   2   7        0.99        3.13      4.87 o
  15   2   7      213.44      211.49     13.20 o
  16   2   7       18.66       18.93      7.85 o
  17   2   7      591.76      572.87     14.85 o
  18   2   7      599.75      600.66     17.22 o
  19   2   7      302.92      303.91     27.08 o
  20   2   7     1286.69     1189.25     26.63 o
  21   2   7     2444.19     2346.62     36.19 o
  22   2   7        0.48       13.97     12.97 o
  23   2   7      718.67      717.59     27.27 o
  24   2   7       12.57       21.95     15.71 o
  25   2   7      413.75      438.72     23.32 o
  26   2   7       17.59        3.31     19.37 o
  27   2   7      561.61      504.62     25.50 o
  28   2   7        0.83       20.68     18.95 o
 -27   3   7     1451.20     1487.16     49.44 o
 -26   3   7      336.99      349.21     24.22 o
 -25   3   7      596.53      613.70     27.80 o
 -24   3   7      368.67      399.89     20.57 o
 -23   3   7      935.98      906.95     26.17 o
 -22   3   7      235.28      272.04     17.03 o
 -21   3   7      407.59      420.97     18.14 o
 -20   3   7     1502.12     1462.80     27.31 o
 -19   3   7     1658.07     1674.80     25.05 o
 -18   3   7     1276.39     1274.31     23.75 o
 -17   3   7     2061.40     1946.26     26.92 o
 -16   3   7      765.89      785.81     15.93 o
 -15   3   7     1721.27     1652.43     20.76 o
 -14   3   7     1219.14     1181.15     22.88 o
 -13   3   7     5084.28     4890.61     37.98 o
 -12   3   7     3022.34     2960.23     25.80 o
 -11   3   7     4087.27     4009.23     29.20 o
 -10   3   7     2231.62     2191.99     20.13 o
  -9   3   7     5931.83     5969.43     42.25 o
  -8   3   7    11742.54    11654.99     74.00 o
  -7   3   7     2620.77     2532.18     20.23 o
  -6   3   7     4262.16     4224.62     28.62 o
  -5   3   7     1025.31      938.52     10.17 o
  -4   3   7     2013.06     1882.91     13.94 o
  -3   3   7     2424.28     2304.84     17.16 o
  -2   3   7     3841.00     3833.34     25.15 o
  -1   3   7      892.23      916.22      8.72 o
   0   3   7     6028.87     6111.86     33.87 o
   1   3   7     3038.63     3024.65     20.67 o
   2   3   7     6353.69     6273.35     36.45 o
   3   3   7     3184.47     3071.56     20.85 o
   4   3   7     1761.99     1682.09     12.85 o
   5   3   7      851.03      780.75      8.31 o
   6   3   7     2207.06     2346.11     16.61 o
   7   3   7      848.74      882.32      9.30 o
   8   3   7     3465.46     3380.35     24.60 o
   9   3   7       47.24       63.19      4.39 o
  10   3   7    11432.53    11689.33     72.06 o
  11   3   7      331.09      391.75      8.75 o
  12   3   7     5432.85     5353.62     38.95 o
  13   3   7        8.23       14.49      6.13 o
  14   3   7     1750.63     1737.98     21.04 o
  15   3   7       30.84       31.60      6.59 o
  16   3   7     1974.90     1925.15     25.49 o
  17   3   7        5.27        2.57     10.17 o
  18   3   7      196.21      175.18     12.20 o
  19   3   7        3.29       17.59     12.20 o
  20   3   7     2874.96     2764.42     42.48 o
  21   3   7        0.50       10.90     12.86 o
  22   3   7     2195.13     2053.90     40.36 o
  23   3   7        7.34       24.63     15.86 o
  24   3   7      738.45      752.13     36.46 o
  25   3   7        8.25       10.88     32.95 o
  26   3   7      857.97      835.35     41.22 o
  27   3   7        1.85       29.36     23.36 o
 -26   4   7      340.65      366.67     21.88 o
 -25   4   7      145.03      148.59     18.45 o
 -24   4   7      199.69      231.50     19.28 o
 -23   4   7      266.52      260.83     20.72 o
 -22   4   7      210.13      225.26     18.80 o
 -21   4   7       24.17       33.46     13.21 o
 -20   4   7      762.89      733.07     23.01 o
 -19   4   7      182.26      179.96     13.14 o
 -18   4   7        3.47       23.98      9.19 o
 -17   4   7      176.48      188.34     12.56 o
 -16   4   7      824.68      805.23     17.60 o
 -15   4   7        8.10        4.11      8.10 o
 -14   4   7       69.16       72.07      7.72 o
 -13   4   7     1902.19     1793.72     20.10 o
 -12   4   7     1502.95     1485.99     18.75 o
 -11   4   7       23.37       11.82      8.42 o
 -10   4   7      499.13      467.33     10.32 o
  -9   4   7      399.64      374.30      8.50 o
  -8   4   7      688.85      675.07      9.65 o
  -7   4   7      711.34      720.55      9.85 o
  -6   4   7       55.91       41.84      3.22 o
  -5   4   7      409.25      368.01      6.36 o
  -4   4   7      110.08      146.28      4.58 o
  -3   4   7      220.23      203.54      6.02 o
  -2   4   7     1166.26     1313.84     13.46 o
  -1   4   7     7363.77     7381.19     48.95 o
   0   4   7     1347.44     1247.26     14.85 o
   1   4   7       18.17       19.77      4.62 o
   2   4   7     2521.14     2346.36     20.83 o
   3   4   7     4462.68     4274.23     30.70 o
   4   4   7        4.04        5.45      3.87 o
   5   4   7      532.85      547.03      8.42 o
   6   4   7      263.66      311.22      7.74 o
   7   4   7     1517.70     1426.53     15.00 o
   8   4   7       17.49       42.92      5.28 o
   9   4   7     2337.35     2193.06     20.94 o
  10   4   7      520.08      556.11     11.48 o
  11   4   7     2116.04     2136.09     22.74 o
  12   4   7       15.52       29.37      6.85 o
  13   4   7      989.02      988.65     22.50 o
  14   4   7        1.15        7.47      7.84 o
  15   4   7      167.79      180.54     12.50 o
  16   4   7      128.04      158.00     12.39 o
  17   4   7       75.28       88.15     12.63 o
  18   4   7      148.94      143.83     14.18 o
  19   4   7      518.87      535.11     20.72 o
  20   4   7      253.61      245.71     17.53 o
  21   4   7      731.38      708.52     30.76 o
  22   4   7        9.44       18.61     18.27 o
  23   4   7       74.33       77.62     21.55 o
  24   4   7       83.95       78.12     28.75 o
  25   4   7       59.34       57.59     22.85 o
  26   4   7      109.58      152.58     27.72 o
 -25   5   7        5.40      129.34     82.31 o
 -24   5   7        1.83      -13.15     20.61 o
 -23   5   7       46.61       50.15     23.12 o
 -22   5   7       29.34       35.68     27.63 o
 -21   5   7      144.84      183.96     17.79 o
 -20   5   7        1.34       11.88     14.73 o
 -19   5   7       68.49       72.00     14.24 o
 -18   5   7       45.04       55.46     13.07 o
 -17   5   7      129.89      146.94     13.64 o
 -16   5   7        0.90       11.26     10.00 o
 -15   5   7       63.54       86.58     10.09 o
 -14   5   7      308.99      336.27     12.80 o
 -13   5   7      324.99      362.58     12.01 o
 -12   5   7      856.93      914.05     22.59 o
 -11   5   7      427.14      463.97     14.65 o
 -10   5   7       67.83       91.49      8.19 o
  -9   5   7      308.61      347.60     11.48 o
  -8   5   7        2.10       16.58      5.94 o
  -7   5   7       71.72      104.29      7.69 o
  -6   5   7       24.43       31.91      5.73 o
  -5   5   7        1.00       -5.53      6.08 o
  -4   5   7     1013.00     1026.53     16.07 o
  -3   5   7       23.46       35.04      5.83 o
  -2   5   7      927.59      918.83     15.14 o
  -1   5   7       77.23       96.29      7.77 o
   0   5   7      964.25      984.91     15.59 o
   1   5   7      180.81      190.78      8.49 o
   2   5   7      568.83      551.39     12.55 o
   3   5   7      122.18      113.52      6.85 o
   4   5   7      136.77      134.37      7.13 o
   5   5   7       12.61       10.25      5.16 o
   6   5   7      120.65      134.92      6.99 o
   7   5   7       64.61       82.87      6.87 o
   8   5   7        6.78        3.76      5.60 o
   9   5   7      754.14      763.07     13.33 o
  10   5   7       41.72       56.83      7.51 o
  11   5   7        3.52       -8.60      8.60 o
  12   5   7       88.87       98.32     12.47 o
  13   5   7        1.22       11.00     10.49 o
  14   5   7       18.48       22.46     10.17 o
  15   5   7      105.09      109.53     13.65 o
  16   5   7       26.66       47.76     13.00 o
  17   5   7       27.98       32.04     13.53 o
  18   5   7        7.90        7.05     14.07 o
  19   5   7       31.09       28.77     15.85 o
  20   5   7       13.86       17.39     15.22 o
  21   5   7       23.37       30.46     17.37 o
  22   5   7       44.59      109.58     20.64 o
  23   5   7        1.83       51.38     21.26 o
  24   5   7        5.37       18.39     23.20 o
 -22   6   7      149.89      145.15     21.27 o
 -21   6   7      288.81      317.68     24.16 o
 -20   6   7       28.95       34.51     22.26 o
 -19   6   7       33.35       72.85     18.95 o
 -18   6   7      167.13      209.25     19.55 o
 -17   6   7      428.63      423.12     22.56 o
 -16   6   7       76.60      143.96     20.20 o
 -15   6   7      182.16      190.13     24.01 o
 -14   6   7      328.24      373.07     26.12 o
 -13   6   7        6.46       22.71     16.24 o
 -12   6   7      291.53      307.58     19.87 o
 -11   6   7      179.68      240.50     18.01 o
 -10   6   7      136.44      156.09     13.39 o
  -9   6   7      357.02      367.96     15.59 o
  -8   6   7       90.80      120.79     11.29 o
  -7   6   7      257.63      290.90     17.55 o
  -6   6   7       46.39       61.59     11.02 o
  -5   6   7      435.95      428.28     14.22 o
  -4   6   7      208.82      188.22     11.23 o
  -3   6   7     1503.71     1455.48     24.40 o
  -2   6   7      102.92      106.59     11.28 o
  -1   6   7       26.03       32.25      8.65 o
   0   6   7      810.39      752.55     18.72 o
   1   6   7      487.15      509.38     16.67 o
   2   6   7      244.61      227.68     16.15 o
   3   6   7      280.24      291.37     13.50 o
   4   6   7      603.27      643.71     19.97 o
   5   6   7      415.85      407.11     19.33 o
   6   6   7        3.34       13.65      9.14 o
   7   6   7     1569.38     1566.70     24.25 o
   8   6   7     1074.08     1042.55     26.26 o
   9   6   7      731.07      715.25     26.08 o
  10   6   7       24.70      104.27     14.90 o
  11   6   7      928.46      963.03     29.50 o
  12   6   7        0.25       27.38     16.07 o
  13   6   7      717.38      785.88     29.08 o
  14   6   7       49.27       83.03     17.77 o
  15   6   7      278.52      301.22     22.08 o
  16   6   7      161.60      175.34     18.89 o
  17   6   7      232.54      240.79     21.00 o
  18   6   7       37.91       37.32     17.33 o
  19   6   7      154.10      214.31     25.24 o
  20   6   7       28.21       15.32     19.92 o
  21   6   7       63.72       90.21     22.36 o
  22   6   7       52.86       57.23     20.19 o
 -19   7   7      267.17      309.29     31.97 o
 -18   7   7      365.47      383.44     32.88 o
 -17   7   7      696.08      773.56     35.39 o
 -16   7   7      209.90      268.81     31.88 o
 -15   7   7      109.33      161.21     24.38 o
 -14   7   7     1701.36     1580.58     48.43 o
 -13   7   7     1490.83     1451.32     44.50 o
 -12   7   7       35.25       93.18     20.80 o
 -11   7   7      679.71      737.26     34.79 o
 -10   7   7     1920.58     1905.63     53.18 o
  -9   7   7      657.35      743.18     48.24 o
  -8   7   7      609.86      691.10     32.53 o
  -7   7   7      632.50      641.87     27.60 o
  -6   7   7     1198.09     1101.10     32.07 o
  -5   7   7      288.20      278.19     17.81 o
  -4   7   7     2287.12     2094.19     38.90 o
  -3   7   7      779.68      760.15     36.37 o
  -2   7   7      987.69      978.49     25.73 o
  -1   7   7      534.64      544.37     25.44 o
   0   7   7     1040.29      987.50     31.45 o
   1   7   7      173.30      192.59     16.90 o
   2   7   7      902.16      862.08     24.44 o
   3   7   7      324.43      343.35     18.89 o
   4   7   7      486.74      466.92     21.88 o
   5   7   7        7.47        2.73     12.29 o
   6   7   7      609.17      616.68     23.52 o
   7   7   7      227.24      251.49     16.51 o
   8   7   7     1473.89     1451.87     33.50 o
   9   7   7      153.25      179.52     18.21 o
  10   7   7      816.49      841.16     30.23 o
  11   7   7      197.25      208.86     20.37 o
  12   7   7      792.02      816.52     31.88 o
  13   7   7        4.90       23.37     17.20 o
  14   7   7      529.20      499.49     29.01 o
  15   7   7        0.27       19.71     18.96 o
  16   7   7      272.72      274.43     24.85 o
  17   7   7        3.92        7.61     19.04 o
  18   7   7      750.60      751.35     35.30 o
  19   7   7        0.18       44.65     21.43 o
 -15   8   7       77.58      124.09     33.79 o
 -14   8   7       44.02       59.17     29.16 o
 -13   8   7      356.66      365.10     43.99 o
 -12   8   7      546.75      570.72     55.81 o
 -11   8   7      234.36      263.30     36.69 o
 -10   8   7       21.56       46.37     23.30 o
  -9   8   7      171.02      237.64     29.39 o
  -8   8   7       90.05       93.81     25.63 o
  -7   8   7      406.80      392.35     28.98 o
  -6   8   7      206.43      231.03     19.54 o
  -5   8   7      317.06      340.89     25.23 o
  -4   8   7       36.09       56.07     19.16 o
  -3   8   7      579.08      633.76     31.02 o
  -2   8   7      247.02      233.96     21.38 o
  -1   8   7      402.50      422.80     24.75 o
   0   8   7      493.31      484.25     24.14 o
   1   8   7      147.56      123.97     17.56 o
   2   8   7      203.61      129.55     20.93 o
   3   8   7      457.47      422.10     23.78 o
   4   8   7      293.97      291.85     22.26 o
   5   8   7        8.96       18.11     16.52 o
   6   8   7        3.61       22.11     15.28 o
   7   8   7      964.99      862.03     42.61 o
   8   8   7       86.27      145.94     25.56 o
   9   8   7      132.95      157.52     31.32 o
  10   8   7       77.46       95.67     27.35 o
  11   8   7       97.77      137.80     28.65 o
  12   8   7        1.42       11.67     26.54 o
  13   8   7      403.58      328.71     36.64 o
  14   8   7       58.89       77.93     29.16 o
  15   8   7       35.99       14.00     35.49 o
  -8   9   7       15.05        3.85     32.14 o
  -7   9   7       52.80       41.17     43.22 o
  -6   9   7       81.69       17.44     47.35 o
  -5   9   7       10.87      -13.95     23.55 o
  -4   9   7      142.00      108.82     24.34 o
  -3   9   7       84.34       62.96     23.45 o
  -2   9   7      287.19      280.65     25.14 o
  -1   9   7      163.25      179.74     22.59 o
   0   9   7      107.01      150.34     20.21 o
   1   9   7        1.40       19.17     17.81 o
   2   9   7      128.43      146.42     22.98 o
   3   9   7        0.43        5.57     25.20 o
   4   9   7      327.76      334.02     32.67 o
   5   9   7      153.45      156.37     34.28 o
   6   9   7      102.53      195.42     31.25 o
   7   9   7       11.86       57.66     33.68 o
 -29   0   8     2288.40     2147.13     66.87 o
 -28   0   8      409.06      441.63     36.42 o
 -27   0   8     3704.72     3578.37     91.92 o
 -26   0   8     1109.30     1021.66     49.25 o
 -25   0   8     5299.17     4946.55    110.62 o
 -24   0   8     3887.13     3885.10     74.91 o
 -23   0   8     7431.85     7135.72    115.08 o
 -22   0   8     5937.43     5667.83     94.91 o
 -21   0   8    13198.33    12592.31    171.85 o
 -20   0   8        5.93        6.93     15.20 o
 -19   0   8    11257.21    11313.44    149.05 o
 -18   0   8     3437.87     3160.28     52.92 o
 -17   0   8    22962.86    22380.91    240.99 o
 -16   0   8     1525.07     1417.61     25.62 o
 -15   0   8    24313.20    24347.78    230.45 o
 -14   0   8    13688.50    13655.21    128.50 o
 -13   0   8    57702.96    60354.01    535.20 o
 -12   0   8    14677.08    14389.67    135.02 o
 -11   0   8    88508.40    91313.37   1189.92 o
 -10   0   8    25373.98    26568.68    239.32 o
  -9   0   8    66007.94    68052.90    831.06 o
  -8   0   8      292.83      367.75     16.64 o
  -7   0   8    56842.03    61381.96    543.95 o
  -6   0   8      811.96     1050.55     12.45 o
  -5   0   8    61519.16    62443.09    667.33 o
  -4   0   8      819.71      909.75     12.48 o
  -3   0   8   181659.44   173384.17   1999.99 o
  -2   0   8       51.71       34.67      3.88 o
  -1   0   8    17291.05    20128.22    186.46 o
   0   0   8     2146.99     1966.66     21.20 o
   1   0   8    30980.24    33426.21    370.96 o
   2   0   8     1372.10     1226.07     13.68 o
   3   0   8      288.53      647.72     13.94 o
   4   0   8     1265.42     1788.55     19.48 o
   5   0   8    28419.74    28634.36    239.23 o
   6   0   8     1433.58     1922.58     22.65 o
   7   0   8      150.93      105.94      6.88 o
   8   0   8     4665.58     5395.04     50.74 o
   9   0   8    80232.88    87127.41    961.39 o
  10   0   8     2814.84     2759.78     70.55 o
  11   0   8    25517.83    24939.05    208.95 o
  12   0   8      718.71      753.58     18.17 o
  13   0   8     8439.88     8872.15    134.55 o
  14   0   8     1589.80     1757.16     64.91 o
  15   0   8     6329.54     6321.06     98.88 o
  16   0   8     3587.40     3642.87    144.63 o
  17   0   8     1006.94     1298.73     60.44 o
  18   0   8    18539.75    18224.50    273.12 o
  19   0   8    10671.86    10703.34    140.83 o
  20   0   8      616.27      809.51     48.20 o
  21   0   8     8085.41     8265.53    131.63 o
  22   0   8     2664.03     2758.91     60.95 o
  23   0   8     5530.41     5667.18    112.32 o
  24   0   8     4890.17     4904.58     95.68 o
  25   0   8     1052.77     1127.00     44.99 o
  26   0   8     2482.26     2399.14     71.80 o
  27   0   8     2161.77     2357.60     70.94 o
  28   0   8     3965.60     3732.59     88.20 o
 -29   1   8     1817.19     1892.86     40.72 o
 -28   1   8     2190.76     2053.10     58.89 o
 -27   1   8     2407.53     2278.71     52.77 o
 -26   1   8     3933.47     3885.88     55.86 o
 -25   1   8     1424.71     1405.52     32.13 o
 -24   1   8     3385.92     3204.04     47.25 o
 -23   1   8     2109.31     1802.76     35.26 o
 -22   1   8     2725.17     2598.15     35.31 o
 -21   1   8      269.65      150.92     12.72 o
 -20   1   8     6334.24     5846.60     58.55 o
 -19   1   8      727.36      624.03     18.19 o
 -18   1   8     4684.51     4664.46     49.48 o
 -17   1   8        5.74        7.92      6.17 o
 -16   1   8     6451.14     6134.29     49.17 o
 -15   1   8     1163.47     1112.45     12.33 o
 -14   1   8     2168.95     2061.30     16.49 o
 -13   1   8     1964.84     1849.47     14.18 o
 -12   1   8     4979.61     4739.35     30.77 o
 -11   1   8     1731.86     1883.56     13.98 o
 -10   1   8     1414.75     1108.75     11.54 o
  -9   1   8      952.90     1069.15     10.02 o
  -8   1   8    42288.20    43382.27    240.76 o
  -7   1   8        1.74        0.21      3.45 o
  -6   1   8    15644.55    14723.70     85.80 o
  -5   1   8      861.25      962.07      8.76 o
  -4   1   8    13908.38    13643.74     75.92 o
  -3   1   8      703.63      829.64      7.16 o
  -2   1   8    14089.92    14397.19     78.41 o
  -1   1   8      523.30      503.35      6.00 o
   0   1   8    56405.32    58867.43    339.40 o
   1   1   8     1666.65     1765.34     11.52 o
   2   1   8    51632.79    53556.59    358.08 o
   3   1   8     1471.13     1674.20     13.38 o
   4   1   8    13804.44    13727.65     86.31 o
   5   1   8     1591.80     1650.60     13.14 o
   6   1   8    19708.05    19919.34    118.32 o
   7   1   8      798.03      748.58     13.19 o
   8   1   8    10078.34     9254.00     59.43 o
   9   1   8     2247.06     2161.26     20.35 o
  10   1   8    61467.83    67394.48    554.97 o
  11   1   8     9215.34     9600.95     58.46 o
  12   1   8    19703.44    19524.81    121.84 o
  13   1   8     2624.90     2668.98     27.19 o
  14   1   8     4614.50     4420.91     37.59 o
  15   1   8      810.02      863.85     17.23 o
  16   1   8      835.74      891.30     24.84 o
  17   1   8       36.22       58.99      8.99 o
  18   1   8      238.77      306.22     19.64 o
  19   1   8     3342.84     3237.18     44.05 o
  20   1   8     5228.01     5080.46     57.60 o
  21   1   8      914.61      998.81     28.03 o
  22   1   8     1830.38     1730.02     34.13 o
  23   1   8       44.84       50.99     15.55 o
  24   1   8      555.57      600.36     24.35 o
  25   1   8      141.82      165.89     19.40 o
  26   1   8      308.14      312.91     25.90 o
  27   1   8       40.41       58.20     19.51 o
  28   1   8      310.92      335.14     23.41 o
 -28   2   8      334.63      411.23     25.59 o
 -27   2   8      612.52      595.35     28.00 o
 -26   2   8      372.30      355.49     24.28 o
 -25   2   8     1178.67     1187.26     32.49 o
 -24   2   8      833.98      880.03     29.13 o
 -23   2   8     1341.90     1403.99     33.10 o
 -22   2   8      729.03      778.06     27.55 o
 -21   2   8     2728.79     2625.43     36.30 o
 -20   2   8        8.93       32.31      9.21 o
 -19   2   8     1746.10     1703.20     26.72 o
 -18   2   8      111.29      108.42      8.81 o
 -17   2   8     3395.79     3443.30     35.26 o
 -16   2   8      496.77      466.43     11.39 o
 -15   2   8     2166.16     2216.95     26.74 o
 -14   2   8      257.79      299.65      7.02 o
 -13   2   8    10724.11    10516.76     67.86 o
 -12   2   8     6203.71     6250.66     44.97 o
 -11   2   8     4674.49     4652.63     32.32 o
 -10   2   8      738.38      778.07      8.96 o
  -9   2   8     8343.47     8582.26     55.14 o
  -8   2   8      176.42      170.74      5.00 o
  -7   2   8     7291.45     6959.48     42.93 o
  -6   2   8      114.15      171.04      4.33 o
  -5   2   8     5743.78     5086.43     31.30 o
  -4   2   8      300.91      329.11      6.73 o
  -3   2   8    18378.04    19784.05    112.27 o
  -2   2   8       11.98        6.42      2.25 o
  -1   2   8     6600.71     6120.03     33.94 o
   0   2   8      182.71      182.64      3.88 o
   1   2   8     3288.02     2767.01     17.00 o
   2   2   8      947.12     1146.06      8.59 o
   3   2   8      273.28      198.61      5.03 o
   4   2   8      416.90      496.57      7.83 o
   5   2   8      800.32      555.25      8.31 o
   6   2   8      111.82      183.52      4.17 o
   7   2   8      441.16      178.27      4.70 o
   8   2   8      539.49      438.31      6.91 o
   9   2   8    10712.20    10531.67     64.81 o
  10   2   8      607.66      543.03      7.95 o
  11   2   8     5706.67     5333.25     36.59 o
  12   2   8      140.28      123.06      5.54 o
  13   2   8     1123.63     1040.94     13.67 o
  14   2   8      512.27      438.84      9.85 o
  15   2   8     1238.91     1168.27     25.62 o
  16   2   8       21.54       18.54      7.20 o
  17   2   8      103.54      106.68     10.80 o
  18   2   8     4663.53     4623.16     78.57 o
  19   2   8     2433.79     2384.49     41.57 o
  20   2   8       34.95       50.43     12.64 o
  21   2   8     1264.06     1211.99     26.51 o
  22   2   8      730.34      764.43     23.93 o
  23   2   8     1307.40     1325.42     33.03 o
  24   2   8      184.81      209.46     20.39 o
  25   2   8       28.56       20.92     18.93 o
  26   2   8      460.01      475.66     25.33 o
  27   2   8      278.37      316.96     22.83 o
  28   2   8      788.67      793.99     31.23 o
 -27   3   8      394.23      385.38     24.96 o
 -26   3   8      366.01      356.98     24.48 o
 -25   3   8      642.99      664.75     28.68 o
 -24   3   8      242.35      266.96     20.57 o
 -23   3   8      554.13      565.91     21.99 o
 -22   3   8      240.53      291.56     17.32 o
 -21   3   8      531.45      573.59     21.39 o
 -20   3   8     1321.94     1226.42     21.50 o
 -19   3   8      216.68      230.81     11.16 o
 -18   3   8     1203.96     1201.50     19.22 o
 -17   3   8      617.73      625.78     18.91 o
 -16   3   8     2292.99     2242.62     28.83 o
 -15   3   8     2324.03     2250.84     25.70 o
 -14   3   8      206.16      253.16      9.37 o
 -13   3   8       23.62       44.21      7.73 o
 -12   3   8     6548.31     6408.99     46.32 o
 -11   3   8     4067.74     3965.94     30.10 o
 -10   3   8     1720.51     1718.01     17.00 o
  -9   3   8      127.13      131.45      5.47 o
  -8   3   8     6253.89     6175.50     42.32 o
  -7   3   8      332.27      328.16      6.99 o
  -6   3   8     4684.21     4874.00     31.03 o
  -5   3   8      598.95      675.65      8.32 o
  -4   3   8      799.52      674.29     10.63 o
  -3   3   8     1332.38     1625.73     13.08 o
  -2   3   8    17779.28    18849.54    103.46 o
  -1   3   8     4072.27     4542.87     29.61 o
   0   3   8       32.14       72.30      3.49 o
   1   3   8     3331.38     3601.01     22.82 o
   2   3   8    10600.42    11212.74     63.46 o
   3   3   8      376.06      384.82      5.92 o
   4   3   8     2226.32     2125.31     15.26 o
   5   3   8       14.29       10.67      2.94 o
   6   3   8      784.32      818.45      9.31 o
   7   3   8       49.21       51.50      3.70 o
   8   3   8     1769.49     1856.85     15.33 o
   9   3   8     2368.74     2492.97     20.54 o
  10   3   8     3654.76     3730.41     29.20 o
  11   3   8      641.78      662.35     10.10 o
  12   3   8     2657.43     2662.03     23.73 o
  13   3   8      608.38      624.50     13.21 o
  14   3   8     1296.96     1201.19     17.68 o
  15   3   8        3.71       14.76      7.89 o
  16   3   8       99.99       74.82     10.11 o
  17   3   8     2035.85     2004.89     33.08 o
  18   3   8      914.79      889.44     24.21 o
  19   3   8      141.57      165.10     14.14 o
  20   3   8      285.46      282.87     19.22 o
  21   3   8      942.58      955.18     26.41 o
  22   3   8      568.15      572.02     27.38 o
  23   3   8      351.47      347.61     25.75 o
  24   3   8       17.32       23.22     21.28 o
  25   3   8      296.39      302.91     39.90 o
  26   3   8       98.20      120.12     23.47 o
  27   3   8      423.98      466.32     38.20 o
 -26   4   8      300.32      365.59     24.75 o
 -25   4   8        5.39        8.70     15.26 o
 -24   4   8      173.88      188.02     18.43 o
 -23   4   8        0.08       -1.34     14.61 o
 -22   4   8      197.02      220.17     17.23 o
 -21   4   8       30.57       19.85     14.10 o
 -20   4   8      165.99      183.51     15.38 o
 -19   4   8      103.29      117.92     11.75 o
 -18   4   8      119.77      126.73     11.27 o
 -17   4   8        8.06        3.08      8.41 o
 -16   4   8      344.08      351.44     13.47 o
 -15   4   8      103.71      142.99     12.40 o
 -14   4   8       12.75       26.27      7.22 o
 -13   4   8       87.93       97.84      7.82 o
 -12   4   8     1036.43     1016.19     15.56 o
 -11   4   8      173.53      180.70      8.33 o
 -10   4   8      279.08      269.94     12.81 o
  -9   4   8      409.57      414.61      8.91 o
  -8   4   8      179.40      187.32      6.87 o
  -7   4   8      188.55      185.13      5.88 o
  -6   4   8      235.19      233.56      6.40 o
  -5   4   8       40.12       36.95      3.83 o
  -4   4   8       56.43       69.02      4.13 o
  -3   4   8      237.47      247.58      5.69 o
  -2   4   8      153.63      149.27      5.45 o
  -1   4   8        5.90       12.92      3.49 o
   0   4   8     1745.94     1709.01     17.13 o
   1   4   8     1123.86     1081.15     12.69 o
   2   4   8     1540.77     1570.66     15.43 o
   3   4   8      455.33      461.98      8.64 o
   4   4   8      546.27      585.72      9.07 o
   5   4   8       29.60       30.26      3.92 o
   6   4   8        2.17        0.60      4.45 o
   7   4   8      254.77      281.91      7.02 o
   8   4   8      190.84      174.02      6.78 o
   9   4   8       24.21       24.67      5.18 o
  10   4   8      459.85      491.49     11.35 o
  11   4   8      146.27      161.77      8.85 o
  12   4   8      101.15      109.73      8.13 o
  13   4   8       14.86       21.75      8.22 o
  14   4   8      330.49      339.26     14.43 o
  15   4   8      219.82      234.98     13.22 o
  16   4   8       43.61       42.94     11.06 o
  17   4   8      111.33      116.36     11.62 o
  18   4   8      372.31      413.94     21.07 o
  19   4   8        1.01       -7.26     13.14 o
  20   4   8       16.64       18.90     15.81 o
  21   4   8        0.17      -13.10     16.92 o
  22   4   8      370.28      408.28     28.61 o
  23   4   8       45.95       52.07     38.04 o
  24   4   8       22.80       33.36     34.95 o
  25   4   8       31.67       50.15     26.05 o
  26   4   8       85.04      107.63     45.94 o
 -24   5   8      126.56      158.60     19.68 o
 -23   5   8       19.45       16.55     18.26 o
 -22   5   8        0.62       19.53     18.37 o
 -21   5   8       54.22       57.72     15.90 o
 -20   5   8        0.57       14.00     12.67 o
 -19   5   8      327.51      332.73     17.67 o
 -18   5   8       99.39      104.80     14.24 o
 -17   5   8       18.12       26.54     11.18 o
 -16   5   8       36.46       43.65     10.22 o
 -15   5   8      884.39      824.26     17.54 o
 -14   5   8      296.27      340.62     13.01 o
 -13   5   8      389.07      389.91     14.27 o
 -12   5   8      172.16      200.58      9.99 o
 -11   5   8      750.89      765.28     16.78 o
 -10   5   8      278.81      314.76     10.44 o
  -9   5   8      247.40      242.85      9.53 o
  -8   5   8       68.05       68.58      7.45 o
  -7   5   8        3.39        3.13      6.18 o
  -6   5   8        6.28        7.62      6.71 o
  -5   5   8       36.24       32.99      6.43 o
  -4   5   8        3.12        5.27      5.96 o
  -3   5   8      142.69      165.73      8.13 o
  -2   5   8      112.17      113.02      8.13 o
  -1   5   8      256.14      303.10     10.26 o
   0   5   8       94.79       85.22      8.01 o
   1   5   8       40.22       49.21      8.25 o
   2   5   8       12.02       28.79     11.22 o
   3   5   8        4.20       10.70      6.42 o
   4   5   8        0.24       -5.33      6.12 o
   5   5   8        4.87       -0.61      5.29 o
   6   5   8       16.27       15.15      5.41 o
   7   5   8       85.72      108.96      7.87 o
   8   5   8        0.41       -3.37      6.13 o
   9   5   8       54.98       52.55      7.66 o
  10   5   8        2.81       -1.87      7.29 o
  11   5   8      228.52      230.94     11.68 o
  12   5   8        7.30        7.22     10.96 o
  13   5   8        1.09        4.73     10.39 o
  14   5   8        0.31       -5.72     10.56 o
  15   5   8       58.16       58.95     13.03 o
  16   5   8       99.15       79.64     14.47 o
  17   5   8      107.42      109.88     17.07 o
  18   5   8        3.09       -7.90     13.90 o
  19   5   8        5.63       23.58     14.92 o
  20   5   8        2.88        0.65     15.92 o
  21   5   8       56.55       84.18     27.69 o
  22   5   8      104.00      141.25     24.11 o
  23   5   8       72.86       78.22     22.82 o
  24   5   8        3.32        6.74     21.18 o
 -22   6   8      126.38      129.17     21.02 o
 -21   6   8       35.30       81.82     19.12 o
 -20   6   8        1.41       23.18     29.97 o
 -19   6   8       11.20       52.15     17.98 o
 -18   6   8      194.42      216.08     22.92 o
 -17   6   8       60.02       63.96     18.31 o
 -16   6   8       37.64       57.78     18.71 o
 -15   6   8      542.57      531.64     30.73 o
 -14   6   8      166.30      177.06     28.85 o
 -13   6   8      560.04      559.32     32.29 o
 -12   6   8        0.99        6.83     14.75 o
 -11   6   8      190.81      218.45     14.94 o
 -10   6   8      276.50      271.60     15.90 o
  -9   6   8      134.97      153.63     13.65 o
  -8   6   8       18.39       39.84     10.69 o
  -7   6   8        1.18        3.40      9.75 o
  -6   6   8        8.89       12.94      8.56 o
  -5   6   8       55.94       55.71      9.41 o
  -4   6   8       35.91       30.83      8.92 o
  -3   6   8      559.98      534.71     18.91 o
  -2   6   8        7.79       12.37     10.57 o
  -1   6   8      244.78      240.99     17.67 o
   0   6   8      682.32      621.68     20.21 o
   1   6   8      324.09      346.34     14.86 o
   2   6   8     1285.33     1242.03     26.20 o
   3   6   8        1.07       11.22     10.03 o
   4   6   8     1054.12     1006.64     20.93 o
   5   6   8      334.87      366.49     14.73 o
   6   6   8      110.27      125.38     11.07 o
   7   6   8       36.02       55.56      9.58 o
   8   6   8        0.38       27.38      9.35 o
   9   6   8       70.86      103.53     12.29 o
  10   6   8      480.17      489.62     22.70 o
  11   6   8      140.47      165.49     19.52 o
  12   6   8        6.32       33.86     16.49 o
  13   6   8       17.21       14.84     15.96 o
  14   6   8      142.61      195.29     20.26 o
  15   6   8       79.61       68.63     17.44 o
  16   6   8       54.25       50.96     16.31 o
  17   6   8       17.95       48.03     16.91 o
  18   6   8      119.38      140.22     22.06 o
  19   6   8      124.65      108.55     25.01 o
  20   6   8       23.54        7.95     21.03 o
  21   6   8        7.38       22.22     19.26 o
  22   6   8      136.83      242.22     96.42 o
 -19   7   8      348.30      355.35     33.74 o
 -18   7   8       39.53       61.67     23.73 o
 -17   7   8        0.94       40.75     21.09 o
 -16   7   8      547.18      650.74     38.21 o
 -15   7   8      343.31      400.89     30.89 o
 -14   7   8      740.00      796.64     38.98 o
 -13   7   8       67.56      126.52     23.07 o
 -12   7   8      179.83      240.28     25.40 o
 -11   7   8      211.19      286.00     25.74 o
 -10   7   8      628.58      786.98     36.56 o
  -9   7   8      638.75      616.16     33.69 o
  -8   7   8     1178.44     1121.07     35.97 o
  -7   7   8       33.45       55.46     17.29 o
  -6   7   8      685.60      640.82     27.66 o
  -5   7   8        0.20       21.79     13.27 o
  -4   7   8     1499.57     1443.18     39.32 o
  -3   7   8        0.84        5.23     13.76 o
  -2   7   8      136.86      174.27     16.35 o
  -1   7   8       77.04       88.33     14.25 o
   0   7   8      952.70      851.93     31.60 o
   1   7   8       75.42       86.36     14.48 o
   2   7   8      363.17      354.03     21.14 o
   3   7   8       14.90       24.63     15.23 o
   4   7   8       71.72       79.57     13.33 o
   5   7   8      429.54      469.09     19.29 o
   6   7   8      651.67      637.80     22.17 o
   7   7   8       31.92       34.83     13.65 o
   8   7   8       72.94      110.47     14.94 o
   9   7   8       28.31       71.65     18.32 o
  10   7   8     1125.29     1160.59     34.64 o
  11   7   8      123.90      172.98     19.31 o
  12   7   8      153.09      170.93     19.67 o
  13   7   8       53.94       60.99     17.88 o
  14   7   8      203.86      207.20     22.08 o
  15   7   8      629.78      596.67     30.67 o
  16   7   8      138.37      150.44     22.04 o
  17   7   8       45.34       73.27     23.98 o
  18   7   8        8.72       17.38     19.92 o
 -15   8   8      935.42      912.51     66.27 o
 -14   8   8        6.59       23.73     30.85 o
 -13   8   8      153.57      211.01     56.94 o
 -12   8   8       69.59      101.09     40.45 o
 -11   8   8      850.36      866.94     52.27 o
 -10   8   8      254.57      244.95     29.93 o
  -9   8   8      729.87      778.32     43.24 o
  -8   8   8       10.94       41.54     21.12 o
  -7   8   8      775.09      832.78     37.52 o
  -6   8   8       35.51       80.32     17.53 o
  -5   8   8     1003.76      975.04     42.36 o
  -4   8   8        2.35      -13.36     16.63 o
  -3   8   8      808.91      718.44     30.17 o
  -2   8   8       22.26       42.82     17.78 o
  -1   8   8      710.45      690.83     30.50 o
   0   8   8       11.23        8.29     15.66 o
   1   8   8      155.43      179.85     21.56 o
   2   8   8      163.92      148.91     22.22 o
   3   8   8     1127.08      945.28     32.27 o
   4   8   8      225.03      179.02     21.95 o
   5   8   8      133.09      105.35     19.71 o
   6   8   8        3.08       19.05     17.45 o
   7   8   8      431.20      442.37     35.22 o
   8   8   8        7.99        7.10     20.75 o
   9   8   8      421.95      400.02     42.24 o
  10   8   8       94.94       69.24     33.68 o
  11   8   8      672.81      724.28     45.16 o
  12   8   8       55.34       49.64     28.86 o
  13   8   8      275.44      287.35     42.57 o
  14   8   8       65.01       56.11     32.35 o
  -7   9   8        0.60       -2.54     43.72 o
  -6   9   8     1206.18     1125.12     59.94 o
  -5   9   8       55.67       34.18     26.26 o
  -4   9   8     1677.31     1546.86     56.40 o
  -3   9   8        0.23       16.41     22.82 o
  -2   9   8     1692.76     1626.54     58.50 o
  -1   9   8       21.86       39.39     20.28 o
   0   9   8     1397.57     1461.97     49.93 o
   1   9   8        1.35       18.76     19.96 o
   2   9   8     2551.75     2572.92     56.24 o
   3   9   8        1.31       15.39     38.70 o
   4   9   8     1499.27     1613.21     58.15 o
   5   9   8      674.66      648.96     42.74 o
   6   9   8     2083.04     2094.42     66.46 o
   7   9   8        2.65       14.11     54.09 o
 -28   1   9      297.61      310.30     22.60 o
 -27   1   9       11.32      -16.18     16.18 o
 -26   1   9      344.05      328.84     22.25 o
 -25   1   9       62.82       25.40     14.35 o
 -24   1   9      505.29      490.83     21.53 o
 -23   1   9       28.73       30.89     14.67 o
 -22   1   9      344.85      306.43     16.36 o
 -21   1   9      899.92      753.57     20.31 o
 -20   1   9      101.58      101.69     12.29 o
 -19   1   9       61.99       49.83     10.18 o
 -18   1   9      181.65      186.13      9.61 o
 -17   1   9      576.28      551.04     12.29 o
 -16   1   9      257.46      258.87      9.88 o
 -15   1   9      322.04      301.74      9.84 o
 -14   1   9     1408.51     1255.09     15.25 o
 -13   1   9       33.84       37.95      4.17 o
 -12   1   9       97.03      109.70      4.74 o
 -11   1   9       23.42       17.59      3.69 o
 -10   1   9      214.35      224.04      6.32 o
  -9   1   9      556.20      547.30      7.77 o
  -8   1   9     2241.59     2042.57     16.26 o
  -7   1   9     1037.69      917.19      9.71 o
  -6   1   9     2928.82     2531.72     18.39 o
  -5   1   9     1089.01      913.86      8.69 o
  -4   1   9     7016.97     7855.18     46.08 o
  -3   1   9     1536.88     1750.76     12.58 o
  -2   1   9       22.65       59.09      2.32 o
  -1   1   9     2086.57     2157.60     14.09 o
   0   1   9     8099.34     7934.23     42.69 o
   1   1   9     2348.47     2089.10     13.52 o
   2   1   9     1607.56     1766.59     12.61 o
   3   1   9     1156.85     1222.07     11.21 o
   4   1   9     1886.90     1923.63     14.39 o
   5   1   9      404.27      459.35      9.68 o
   6   1   9     2190.52     1979.73     17.36 o
   7   1   9     1227.82     1164.33     11.64 o
   8   1   9      829.42      819.26     10.43 o
   9   1   9      345.33      316.66      9.05 o
  10   1   9     2781.02     3038.95     24.76 o
  11   1   9     3488.33     3722.46     28.83 o
  12   1   9     1075.66     1042.69     13.69 o
  13   1   9      833.90      834.92     13.61 o
  14   1   9      339.67      327.38     10.08 o
  15   1   9     1050.25     1008.10     34.83 o
  16   1   9      333.18      335.81     14.37 o
  17   1   9      351.67      322.23     14.23 o
  18   1   9      335.97      353.77     15.51 o
  19   1   9     1530.57     1488.77     37.34 o
  20   1   9      300.07      328.69     18.56 o
  21   1   9      125.14      119.73     14.35 o
  22   1   9       43.27       22.21     14.81 o
  23   1   9       60.78       51.31     16.17 o
  24   1   9      174.57      186.97     19.94 o
  25   1   9       32.86       42.00     16.78 o
  26   1   9       12.16       28.60     20.44 o
  27   1   9       14.70       18.12     18.32 o
  28   1   9       11.32        6.18     19.27 o
 -28   2   9      171.02      182.90     20.91 o
 -27   2   9      447.35      432.59     24.72 o
 -26   2   9      194.65      183.09     20.77 o
 -25   2   9      737.40      686.60     28.52 o
 -24   2   9       66.01       42.45     14.81 o
 -23   2   9     1255.58     1216.21     31.38 o
 -22   2   9      116.44       98.28     14.87 o
 -21   2   9     1631.59     1594.88     31.84 o
 -20   2   9     1104.70     1021.23     22.78 o
 -19   2   9      534.41      533.61     14.31 o
 -18   2   9      501.77      490.78     16.94 o
 -17   2   9     1145.79     1068.42     17.81 o
 -16   2   9     1034.87      974.25     19.90 o
 -15   2   9     2184.66     2043.11     38.03 o
 -14   2   9      902.79      824.54     14.32 o
 -13   2   9     2948.41     2903.51     24.24 o
 -12   2   9      123.23      135.45      5.19 o
 -11   2   9     8828.58     8599.94     56.87 o
 -10   2   9       26.37       19.59      3.40 o
  -9   2   9     1122.54     1086.12     10.55 o
  -8   2   9     2052.42     1985.68     16.20 o
  -7   2   9     1362.45     1366.61     11.90 o
  -6   2   9     1678.16     1475.33     13.09 o
  -5   2   9     3261.77     2797.30     18.85 o
  -4   2   9     3731.76     3529.71     24.34 o
  -3   2   9    17201.93    17825.17    101.04 o
  -2   2   9     3908.74     4040.67     25.31 o
  -1   2   9     1076.07      995.61      8.80 o
   0   2   9       60.81      118.68      3.59 o
   1   2   9     1481.46     1174.02      9.77 o
   2   2   9     1448.51     1292.83      9.95 o
   3   2   9      136.99      197.58      4.53 o
   4   2   9       18.08       49.80      2.54 o
   5   2   9     2946.61     2764.52     20.54 o
   6   2   9      267.32      379.78      9.91 o
   7   2   9       24.49       17.12      3.53 o
   8   2   9     3037.83     2831.87     22.42 o
   9   2   9     7006.43     7401.69     48.24 o
  10   2   9     1178.21      965.94     10.98 o
  11   2   9     1710.87     1564.54     16.76 o
  12   2   9      254.38      226.70      7.55 o
  13   2   9      781.34      665.17     12.42 o
  14   2   9      100.86      115.18     11.16 o
  15   2   9      419.87      401.09     11.41 o
  16   2   9      607.50      518.95     14.92 o
  17   2   9      421.19      409.55     14.91 o
  18   2   9     2344.25     2363.39     49.93 o
  19   2   9     1441.81     1377.45     26.99 o
  20   2   9      474.43      479.85     19.57 o
  21   2   9      142.13      172.01     14.99 o
  22   2   9       10.12       10.06     13.41 o
  23   2   9      280.78      279.65     19.86 o
  24   2   9      657.92      702.12     26.32 o
  25   2   9       65.48       38.23     20.72 o
  26   2   9        6.79       -7.13     18.04 o
  27   2   9       33.87       36.94     21.14 o
 -27   3   9       52.44       56.29     18.99 o
 -26   3   9      690.16      702.69     31.93 o
 -25   3   9       62.83       93.70     19.79 o
 -24   3   9     1733.54     1706.96     38.38 o
 -23   3   9       51.70       60.23     15.69 o
 -22   3   9     1355.73     1311.24     36.54 o
 -21   3   9      947.00      909.37     24.82 o
 -20   3   9     1887.03     1784.09     27.86 o
 -19   3   9      511.89      537.26     15.26 o
 -18   3   9     1759.69     1704.95     24.13 o
 -17   3   9      770.60      790.80     17.82 o
 -16   3   9     3466.71     3251.58     32.83 o
 -15   3   9      661.63      665.38     14.56 o
 -14   3   9     6619.86     6399.45     52.63 o
 -13   3   9      732.20      812.98     19.52 o
 -12   3   9     2968.75     2927.69     24.35 o
 -11   3   9      316.39      294.73      7.20 o
 -10   3   9     5543.72     5402.92     38.01 o
  -9   3   9     4497.22     4323.58     33.37 o
  -8   3   9     5621.51     5390.62     37.65 o
  -7   3   9     1590.33     1545.12     13.83 o
  -6   3   9     8658.17     8305.79     49.01 o
  -5   3   9     1557.65     1492.78     12.30 o
  -4   3   9     9367.73     9418.84     57.00 o
  -3   3   9     4992.48     5023.88     32.50 o
  -2   3   9     3930.01     3640.37     24.71 o
  -1   3   9     1987.87     1900.97     13.93 o
   0   3   9     3102.69     2965.58     20.07 o
   1   3   9     5352.04     5361.59     32.92 o
   2   3   9     4619.71     4616.39     29.26 o
   3   3   9     1374.78     1404.76     11.88 o
   4   3   9     3702.04     3669.21     24.46 o
   5   3   9      916.07      916.55     10.00 o
   6   3   9     2086.74     2059.81     17.81 o
   7   3   9      886.21      912.59      9.28 o
   8   3   9     1871.16     1786.19     15.60 o
   9   3   9     3728.34     3719.75     28.44 o
  10   3   9     2725.16     2775.66     24.65 o
  11   3   9     3764.08     3651.26     32.79 o
  12   3   9     2370.13     2386.58     24.60 o
  13   3   9     2106.22     2061.80     23.40 o
  14   3   9     2015.96     1865.91     27.74 o
  15   3   9     1038.82     1013.24     19.42 o
  16   3   9       80.06       74.03     12.15 o
  17   3   9      242.59      264.20     13.21 o
  18   3   9       15.24       48.51     11.23 o
  19   3   9     3415.99     3301.57     50.00 o
  20   3   9      220.76      244.79     17.50 o
  21   3   9     1131.06     1094.10     33.16 o
  22   3   9      620.43      681.98     31.54 o
  23   3   9      591.68      594.20     30.60 o
  24   3   9      116.32      112.49     40.67 o
  25   3   9      528.53      566.88     33.27 o
  26   3   9      159.79      182.14     25.63 o
 -26   4   9        8.16       -6.16     17.83 o
 -25   4   9      291.02      313.50     23.02 o
 -24   4   9       25.97       48.12     16.47 o
 -23   4   9      326.14      377.74     21.26 o
 -22   4   9      129.23      144.67     15.92 o
 -21   4   9      219.82      223.52     15.41 o
 -20   4   9       32.43       57.20     12.13 o
 -19   4   9      439.61      429.99     16.73 o
 -18   4   9      356.95      354.69     14.46 o
 -17   4   9      149.32      159.38     11.29 o
 -16   4   9       18.28       23.12      8.70 o
 -15   4   9      430.13      443.44     18.51 o
 -14   4   9     1593.21     1470.05     22.18 o
 -13   4   9     1380.12     1367.20     20.19 o
 -12   4   9      246.20      294.49      9.78 o
 -11   4   9      373.30      393.90     10.52 o
 -10   4   9      600.63      582.27     12.37 o
  -9   4   9       43.38       32.24      6.43 o
  -8   4   9      522.56      494.76      9.52 o
  -7   4   9      884.25      825.74     11.47 o
  -6   4   9      671.06      652.88      9.81 o
  -5   4   9     1401.84     1323.72     14.43 o
  -4   4   9     1485.61     1587.44     15.29 o
  -3   4   9     3830.63     3825.72     28.22 o
  -2   4   9      275.87      260.07      7.92 o
  -1   4   9     1859.28     1682.11     14.72 o
   0   4   9      608.88      569.65     10.23 o
   1   4   9      956.14      991.36     13.64 o
   2   4   9     2857.01     3055.92     23.07 o
   3   4   9     2092.49     1940.37     18.14 o
   4   4   9      644.47      606.89      9.81 o
   5   4   9      312.59      299.09      7.74 o
   6   4   9     1069.35      974.87     13.68 o
   7   4   9     2329.11     2312.40     21.46 o
   8   4   9     2892.91     2887.98     25.74 o
   9   4   9     1030.81     1039.00     15.21 o
  10   4   9      629.48      639.61     13.89 o
  11   4   9      713.00      723.39     14.27 o
  12   4   9      773.20      791.77     15.99 o
  13   4   9      356.19      385.40     14.40 o
  14   4   9      576.18      604.95     18.44 o
  15   4   9      243.48      270.70     13.62 o
  16   4   9      101.77      100.68     11.59 o
  17   4   9      163.64      170.80     14.79 o
  18   4   9      881.68      890.03     31.36 o
  19   4   9      972.33      967.13     31.35 o
  20   4   9      409.95      366.80     23.64 o
  21   4   9       18.41       10.15     17.80 o
  22   4   9       27.09       48.58     19.79 o
  23   4   9      139.21      141.13     31.02 o
  24   4   9        8.17       -4.81     20.71 o
  25   4   9       19.46       38.06     22.38 o
 -24   5   9        0.09       10.60     16.38 o
 -23   5   9        0.73        2.59     15.99 o
 -22   5   9       80.34      103.41     16.74 o
 -21   5   9       26.01       50.40     14.07 o
 -20   5   9      163.17      194.30     16.41 o
 -19   5   9        7.87       16.75     12.75 o
 -18   5   9       12.29       30.81     13.41 o
 -17   5   9        3.88       22.12     11.37 o
 -16   5   9       42.36       53.12     11.68 o
 -15   5   9       61.43       70.65     10.14 o
 -14   5   9        0.31       32.04      8.29 o
 -13   5   9      329.58      372.50     13.27 o
 -12   5   9       28.88       51.53      8.51 o
 -11   5   9       40.38       60.47     10.77 o
 -10   5   9      117.74      135.26      8.18 o
  -9   5   9      736.61      636.02     14.58 o
  -8   5   9      193.15      205.28      8.56 o
  -7   5   9      224.71      224.53      8.76 o
  -6   5   9      125.08      139.15      9.04 o
  -5   5   9       51.22       45.56      7.65 o
  -4   5   9       28.63       38.19      6.01 o
  -3   5   9      175.14      167.73      7.87 o
  -2   5   9      962.87      989.21     17.49 o
  -1   5   9      304.90      283.17     10.32 o
   0   5   9     1032.46      989.62     17.42 o
   1   5   9      824.57      787.31     14.95 o
   2   5   9      319.66      298.87     10.58 o
   3   5   9        0.85        1.50      5.88 o
   4   5   9       94.47      116.30      7.56 o
   5   5   9        1.03       -4.34      5.81 o
   6   5   9      283.64      270.43     10.20 o
   7   5   9        0.03        1.12      6.51 o
   8   5   9       74.88       78.65      7.80 o
   9   5   9      161.28      156.29     10.05 o
  10   5   9      666.56      646.68     18.48 o
  11   5   9       10.09       22.04      8.31 o
  12   5   9       95.48      122.11     12.85 o
  13   5   9        5.09        4.39     12.67 o
  14   5   9      194.78      196.86     16.35 o
  15   5   9      302.79      297.16     17.33 o
  16   5   9      452.33      428.67     20.29 o
  17   5   9      158.04      165.79     17.36 o
  18   5   9      336.12      352.56     20.64 o
  19   5   9       56.38       87.31     19.81 o
  20   5   9       86.05       96.69     20.58 o
  21   5   9        4.39       41.15     20.25 o
  22   5   9       49.17      110.79     24.89 o
  23   5   9        0.10       18.38     25.00 o
 -22   6   9       60.30      114.73     28.12 o
 -21   6   9      262.45      296.06     30.78 o
 -20   6   9       48.99       68.08     21.96 o
 -19   6   9        7.65       46.40     34.14 o
 -18   6   9       90.56      127.80     22.54 o
 -17   6   9      259.95      300.74     31.01 o
 -16   6   9       53.94       54.15     18.15 o
 -15   6   9       46.74       58.70     18.98 o
 -14   6   9        7.31       26.12     18.88 o
 -13   6   9      241.41      292.03     23.60 o
 -12   6   9      413.90      441.69     23.66 o
 -11   6   9      985.57      970.11     30.56 o
 -10   6   9      248.08      234.79     15.29 o
  -9   6   9      506.86      482.59     18.24 o
  -8   6   9      284.41      276.68     15.57 o
  -7   6   9      588.40      615.58     19.05 o
  -6   6   9      405.78      465.24     15.83 o
  -5   6   9      806.04      781.77     22.95 o
  -4   6   9      205.62      233.62     11.82 o
  -3   6   9      134.75      139.13     11.24 o
  -2   6   9     1592.07     1445.53     26.78 o
  -1   6   9     2338.72     2212.11     34.73 o
   0   6   9       89.95      118.70     13.43 o
   1   6   9      119.68      154.37     16.19 o
   2   6   9      369.19      415.10     15.86 o
   3   6   9     1332.43     1301.75     21.79 o
   4   6   9      287.39      304.63     13.54 o
   5   6   9      647.04      679.35     19.30 o
   6   6   9      374.90      390.23     18.39 o
   7   6   9       28.63       35.87     11.68 o
   8   6   9      375.23      448.82     16.00 o
   9   6   9     1191.03     1151.45     23.29 o
  10   6   9      522.46      542.26     22.06 o
  11   6   9      448.13      484.53     22.44 o
  12   6   9      545.75      605.40     25.11 o
  13   6   9      139.52      169.83     16.52 o
  14   6   9      140.41      174.81     17.35 o
  15   6   9        4.70        9.63     15.58 o
  16   6   9      158.96      141.60     18.03 o
  17   6   9      107.85       82.49     17.57 o
  18   6   9       44.50       36.76     16.80 o
  19   6   9       40.02       40.16     17.44 o
  20   6   9        3.08       24.22     16.78 o
  21   6   9      227.04      219.72     24.95 o
 -18   7   9      780.49      777.11     43.74 o
 -17   7   9       68.20      124.12     26.48 o
 -16   7   9      717.13      857.24     36.97 o
 -15   7   9      469.92      426.74     32.97 o
 -14   7   9     1133.79     1183.04     51.22 o
 -13   7   9       19.55       96.64     22.29 o
 -12   7   9     1566.64     1495.86     51.56 o
 -11   7   9      278.70      327.53     35.05 o
 -10   7   9     1172.82     1167.67     42.02 o
  -9   7   9      178.95      260.54     26.40 o
  -8   7   9     1388.22     1323.86     36.07 o
  -7   7   9      583.91      595.48     30.65 o
  -6   7   9     1048.64      985.90     32.08 o
  -5   7   9      803.60      763.18     27.88 o
  -4   7   9      537.65      597.55     28.30 o
  -3   7   9      416.22      377.39     24.12 o
  -2   7   9      984.38      896.95     28.87 o
  -1   7   9      778.85      746.41     27.96 o
   0   7   9      815.46      746.90     27.16 o
   1   7   9       47.19       59.14     14.80 o
   2   7   9      437.67      462.10     21.19 o
   3   7   9      373.23      401.83     18.08 o
   4   7   9      335.95      365.46     17.31 o
   5   7   9      391.83      379.91     18.27 o
   6   7   9      705.17      691.68     22.12 o
   7   7   9       35.31       62.34     13.66 o
   8   7   9      165.24      160.51     16.32 o
   9   7   9      835.31      879.07     38.29 o
  10   7   9     1028.72     1013.08     37.34 o
  11   7   9      299.33      353.81     23.37 o
  12   7   9      184.21      242.76     21.59 o
  13   7   9      915.07      839.56     32.80 o
  14   7   9      178.63      240.88     24.12 o
  15   7   9      289.01      298.08     25.08 o
  16   7   9      241.91      268.60     26.96 o
  17   7   9      324.98      327.84     27.11 o
  18   7   9        4.61       33.83     22.93 o
 -14   8   9      160.04      210.48     36.67 o
 -13   8   9      846.96      801.95     47.40 o
 -12   8   9       83.14      158.70     36.14 o
 -11   8   9      403.47      447.61     38.23 o
 -10   8   9        3.50       34.63     31.73 o
  -9   8   9      149.23      115.66     27.83 o
  -8   8   9      237.13      285.32     28.43 o
  -7   8   9      513.24      491.84     31.44 o
  -6   8   9      193.11      177.43     26.45 o
  -5   8   9      220.17      239.19     23.56 o
  -4   8   9      167.00      184.21     20.69 o
  -3   8   9       36.70       28.24     20.72 o
  -2   8   9      192.97      163.85     23.25 o
  -1   8   9     1169.88      966.74     32.25 o
   0   8   9       42.90       64.36     18.16 o
   1   8   9        6.08       -3.82     15.87 o
   2   8   9      291.90      275.28     28.42 o
   3   8   9      842.22      754.75     32.61 o
   4   8   9        5.34       16.24     18.47 o
   5   8   9       56.66       41.04     19.03 o
   6   8   9      135.65      133.62     25.88 o
   7   8   9      122.29      128.04     27.54 o
   8   8   9      213.84      168.44     25.18 o
   9   8   9      243.96      285.28     37.07 o
  10   8   9       60.35       95.75     31.40 o
  11   8   9      115.31       94.84     28.67 o
  12   8   9      357.85      400.82     37.89 o
  13   8   9      202.74      185.58     31.24 o
  14   8   9       53.88       42.33     87.01 o
  -6   9   9      126.23       97.17     39.05 o
  -5   9   9      154.03      161.97     30.12 o
  -4   9   9      105.23      190.21     25.16 o
  -3   9   9       19.86       28.31     21.62 o
  -2   9   9      297.55      263.27     26.92 o
  -1   9   9      138.07      171.90     27.59 o
   0   9   9      247.23      258.51     29.22 o
   1   9   9       98.54      161.87     33.94 o
   2   9   9      125.97      176.97     27.47 o
   3   9   9      318.22      334.38     30.89 o
   4   9   9      401.81      433.14     35.16 o
   5   9   9       18.52       57.74     25.87 o
 -28   0  10       25.89       -0.93     22.35 o
 -27   0  10       39.29        7.84     22.63 o
 -26   0  10      106.79       51.95     26.01 o
 -25   0  10      178.92      173.23     24.00 o
 -24   0  10      244.63      216.69     23.43 o
 -23   0  10      212.84      216.07     25.01 o
 -22   0  10      314.76      280.96     23.43 o
 -21   0  10      347.97      320.99     21.55 o
 -20   0  10       52.45       29.22     17.27 o
 -19   0  10      213.33      199.01     19.33 o
 -18   0  10      215.49      189.46     20.59 o
 -17   0  10      265.35      245.05     14.44 o
 -16   0  10       37.54       25.14      9.64 o
 -15   0  10      668.78      583.83     16.33 o
 -14   0  10      560.36      505.42     14.45 o
 -13   0  10      210.95      219.02     11.44 o
 -12   0  10        2.68        2.84      9.63 o
 -11   0  10      672.08      685.07     27.33 o
 -10   0  10      229.01      230.70     13.00 o
  -9   0  10       86.96       64.93      5.84 o
  -8   0  10       47.19       48.26      5.02 o
  -7   0  10      213.67      200.06      5.45 o
  -6   0  10       47.24       60.54      5.20 o
  -5   0  10      217.33      219.44     11.63 o
  -4   0  10       46.44       58.88      3.81 o
  -3   0  10       55.18       53.53      3.98 o
  -2   0  10       65.04       62.69      4.08 o
  -1   0  10        1.50       -3.71      3.71 o
   0   0  10        3.71       -3.25      3.90 o
   1   0  10        1.33       -2.44      2.44 o
   2   0  10       35.79       29.35      3.26 o
   3   0  10        4.20       -3.11      3.11 o
   4   0  10       21.53       -4.67      4.67 o
   5   0  10       18.11      136.06     58.83 o
   6   0  10       24.12       18.56      4.36 o
   7   0  10       50.41       33.85      5.76 o
   8   0  10      159.39      144.81      9.65 o
   9   0  10      402.45      423.30     10.82 o
  10   0  10      140.56      174.45      8.06 o
  11   0  10      253.36      262.12     12.56 o
  12   0  10       40.36       37.93      7.02 o
  13   0  10      150.23      137.39     11.33 o
  14   0  10       21.20       19.96      8.67 o
  15   0  10       76.82       94.03     29.27 o
  16   0  10       24.31       25.54     11.58 o
  17   0  10       31.19       42.83     17.99 o
  18   0  10      120.96      136.25     27.49 o
  19   0  10      884.63      897.03     37.02 o
  20   0  10        4.09        8.04     18.54 o
  21   0  10      236.15      243.02     25.10 o
  22   0  10       10.08        9.16     20.19 o
  23   0  10       55.26       60.19     26.93 o
  24   0  10       47.14       72.15     25.15 o
  25   0  10      202.44      231.40     31.35 o
  26   0  10        4.19       18.54     30.21 o
  27   0  10       14.64       -0.41     28.51 o
  28   0  10       33.09       45.05     31.91 o
 -28   1  10      225.86      203.70     19.90 o
 -27   1  10       23.87       -5.48     16.22 o
 -26   1  10      229.87      191.62     19.09 o
 -25   1  10        4.72      -12.90     12.90 o
 -24   1  10      220.68      214.44     17.43 o
 -23   1  10       40.20       13.16     12.70 o
 -22   1  10      124.34      116.93     14.46 o
 -21   1  10       11.54      -10.51     10.51 o
 -20   1  10      294.47      291.22     15.32 o
 -19   1  10       13.46        2.76     10.65 o
 -18   1  10       90.70       83.44     10.12 o
 -17   1  10       49.63       36.23      7.83 o
 -16   1  10      145.28      134.70      8.86 o
 -15   1  10       81.20       63.91      6.82 o
 -14   1  10      363.21      330.93      8.85 o
 -13   1  10        0.15       -4.06      4.34 o
 -12   1  10       40.24       32.48      4.45 o
 -11   1  10       24.61       21.86      4.20 o
 -10   1  10       20.30       17.95      3.73 o
  -9   1  10        0.79       -2.45      2.45 o
  -8   1  10      474.24      441.62      6.93 o
  -7   1  10      406.88      389.98      5.76 o
  -6   1  10      201.48      157.46      4.91 o
  -5   1  10      384.54      337.44      7.62 o
  -4   1  10      440.55      481.16      8.46 o
  -3   1  10      418.85      475.73      5.92 o
  -2   1  10       53.40       42.94      2.22 o
  -1   1  10      147.79      148.19      3.67 o
   0   1  10      113.04      107.16      2.65 o
   1   1  10     1148.83     1054.09      8.66 o
   2   1  10        0.00       -1.57      1.97 o
   3   1  10      360.73      364.45      7.28 o
   4   1  10       30.00        7.52      5.08 o
   5   1  10      173.30      209.07      5.22 o
   6   1  10       12.05        3.82      2.95 o
   7   1  10      283.96      245.66      6.36 o
   8   1  10      215.88      229.86      6.12 o
   9   1  10      118.67      127.63      4.32 o
  10   1  10       14.13       30.07      4.29 o
  11   1  10      484.52      522.07      9.19 o
  12   1  10      103.23      109.61      5.82 o
  13   1  10      162.31      158.85      7.26 o
  14   1  10       89.39      106.61      9.41 o
  15   1  10      106.18      109.87      8.32 o
  16   1  10      123.48      118.05      9.17 o
  17   1  10        5.75       -2.84      9.60 o
  18   1  10       44.91       33.74     22.47 o
  19   1  10        0.83       -8.04     12.38 o
  20   1  10       59.45       58.31     12.73 o
  21   1  10       27.37        1.81     14.48 o
  22   1  10       70.30       73.74     15.01 o
  23   1  10       17.62       10.19     16.09 o
  24   1  10       45.07       65.94     16.57 o
  25   1  10        5.23       11.87     18.83 o
  26   1  10       31.94       45.35     19.91 o
  27   1  10        9.66       -4.07     19.14 o
  28   1  10        7.01        7.84     21.19 o
 -28   2  10       37.11       35.98     18.19 o
 -27   2  10       69.39       72.30     19.47 o
 -26   2  10       82.81       51.85     19.64 o
 -25   2  10      344.27      310.51     21.92 o
 -24   2  10       71.69       82.66     16.32 o
 -23   2  10      720.46      696.37     34.68 o
 -22   2  10      128.07      124.31     15.82 o
 -21   2  10     1443.70     1359.69     39.38 o
 -20   2  10     1302.40     1140.28     24.95 o
 -19   2  10       36.79       33.24     10.74 o
 -18   2  10      217.81      235.19     13.21 o
 -17   2  10      450.81      437.17     12.34 o
 -16   2  10     1006.00      949.37     16.91 o
 -15   2  10      510.33      464.75     12.58 o
 -14   2  10     1310.87     1275.21     27.04 o
 -13   2  10      983.62      923.03     11.86 o
 -12   2  10      269.32      287.48      6.88 o
 -11   2  10     2063.45     1905.48     17.52 o
 -10   2  10     1452.05     1363.88     12.96 o
  -9   2  10      914.07      842.03     10.55 o
  -8   2  10     1244.05     1146.95     11.13 o
  -7   2  10      108.05      112.22      4.21 o
  -6   2  10      976.63      872.49     11.07 o
  -5   2  10      453.79      387.62      6.35 o
  -4   2  10     2477.36     2250.09     16.48 o
  -3   2  10     3015.13     3093.48     21.71 o
  -2   2  10    11365.84    11536.21     69.67 o
  -1   2  10       98.11      118.32      3.65 o
   0   2  10      470.76      390.70      5.85 o
   1   2  10      159.82      140.34      4.19 o
   2   2  10     1112.04      935.17      7.84 o
   3   2  10      134.53      157.68      3.88 o
   4   2  10       10.66       22.34      3.19 o
   5   2  10      558.48      561.55      7.82 o
   6   2  10      478.47      410.71      7.10 o
   7   2  10        4.76       14.78      3.84 o
   8   2  10      595.71      510.25      8.38 o
   9   2  10      264.58      287.14      6.93 o
  10   2  10     4354.30     4177.96     36.45 o
  11   2  10        7.73       11.65      4.67 o
  12   2  10     1228.47     1095.82     15.35 o
  13   2  10       45.79       43.17      6.98 o
  14   2  10      516.72      486.57     10.80 o
  15   2  10       51.81       35.15      7.82 o
  16   2  10      635.35      582.99     19.21 o
  17   2  10      568.23      505.90     17.56 o
  18   2  10      334.46      340.86     15.95 o
  19   2  10      701.82      714.79     19.88 o
  20   2  10      583.76      579.27     21.91 o
  21   2  10       57.63       58.03     13.80 o
  22   2  10      128.87       98.89     16.45 o
  23   2  10        2.41        5.30     14.03 o
  24   2  10      357.76      353.85     21.54 o
  25   2  10      129.24      163.00     22.40 o
  26   2  10        9.87       -9.15     19.97 o
  27   2  10        3.16       -0.78     18.73 o
 -27   3  10      197.23      203.64     21.86 o
 -26   3  10     1704.30     1633.79     39.34 o
 -25   3  10     1066.00     1102.73     34.05 o
 -24   3  10     2122.36     2128.16     55.26 o
 -23   3  10      901.80      896.48     29.75 o
 -22   3  10     2736.01     2392.18     46.27 o
 -21   3  10     2721.04     2448.19     44.55 o
 -20   3  10      570.65      623.90     19.06 o
 -19   3  10     2245.77     2108.27     28.96 o
 -18   3  10     2203.75     2139.67     27.09 o
 -17   3  10     3874.88     3745.88     37.10 o
 -16   3  10     1594.35     1460.31     21.75 o
 -15   3  10     6516.03     6062.51     55.51 o
 -14   3  10     5137.65     4817.28     41.14 o
 -13   3  10     8280.21     7915.25     57.83 o
 -12   3  10     4747.57     4489.64     34.47 o
 -11   3  10     2868.78     2854.73     23.37 o
 -10   3  10     2239.24     2173.58     18.16 o
  -9   3  10     4102.82     3714.44     28.40 o
  -8   3  10     4044.12     3992.06     27.87 o
  -7   3  10    15777.95    15340.96     91.72 o
  -6   3  10     2145.99     2041.30     15.57 o
  -5   3  10    16553.87    15944.36     94.59 o
  -4   3  10     6481.69     6297.80     41.83 o
  -3   3  10    29485.35    29898.36    174.21 o
  -2   3  10      721.53      631.03     12.89 o
  -1   3  10     6123.46     5254.57     32.00 o
   0   3  10     1312.56     1437.72     12.07 o
   1   3  10    14401.03    14613.22     76.94 o
   2   3  10       27.27       18.73      3.62 o
   3   3  10     9739.26     9772.17     54.51 o
   4   3  10      290.67      265.89      6.96 o
   5   3  10     7204.00     6919.29     46.77 o
   6   3  10      726.20      782.74     14.11 o
   7   3  10     8363.86     8428.43     57.57 o
   8   3  10       20.63       14.57      3.86 o
   9   3  10     5999.08     5668.10     40.21 o
  10   3  10     1467.56     1541.83     18.49 o
  11   3  10    13471.41    12981.59     95.50 o
  12   3  10       25.43       48.42      9.10 o
  13   3  10     6597.89     6407.98     55.34 o
  14   3  10        3.52       29.51      9.58 o
  15   3  10     6039.42     5545.86     64.27 o
  16   3  10      254.56      267.72     27.44 o
  17   3  10      818.43      773.27     21.63 o
  18   3  10     1037.73     1045.59     24.89 o
  19   3  10     3084.52     2906.68     47.24 o
  20   3  10      161.04      153.30     19.11 o
  21   3  10     2160.45     2137.93     46.91 o
  22   3  10      396.30      417.58     26.85 o
  23   3  10     1364.40     1247.30     39.89 o
  24   3  10       69.36       40.22     29.62 o
  25   3  10      833.67      765.57     37.86 o
  26   3  10      157.45      179.27     29.48 o
 -25   4  10      962.32      907.14     31.91 o
 -24   4  10     1626.72     1705.30     49.96 o
 -23   4  10     2000.32     2029.24     47.33 o
 -22   4  10     1939.42     1855.22     35.87 o
 -21   4  10     1662.21     1642.85     30.71 o
 -20   4  10     4264.90     3964.77     50.18 o
 -19   4  10      144.52      133.64     12.07 o
 -18   4  10     1866.00     1666.76     26.77 o
 -17   4  10      312.01      308.08     12.45 o
 -16   4  10     3239.18     3100.56     33.62 o
 -15   4  10      495.62      530.44     14.32 o
 -14   4  10     9045.47     8661.23     70.62 o
 -13   4  10     2115.52     2101.98     25.62 o
 -12   4  10     2525.33     2454.33     25.98 o
 -11   4  10     4125.41     3933.20     36.17 o
 -10   4  10     4519.91     4120.00     35.33 o
  -9   4  10     1500.51     1427.87     22.23 o
  -8   4  10    10340.97     9723.60     68.37 o
  -7   4  10     1261.68     1181.78     13.47 o
  -6   4  10    13243.14    12711.23     87.08 o
  -5   4  10     2952.97     2671.34     23.09 o
  -4   4  10    25374.96    24805.48    144.95 o
  -3   4  10     6800.79     6839.08     45.66 o
  -2   4  10    38628.71    38102.43    243.28 o
  -1   4  10     1362.64     1217.90     24.20 o
   0   4  10    19381.90    17513.29    114.87 o
   1   4  10      449.97      407.27     12.45 o
   2   4  10    19712.11    18781.20    121.00 o
   3   4  10      889.90      940.33     16.17 o
   4   4  10    14020.84    13622.75     86.36 o
   5   4  10      752.14      754.43     16.31 o
   6   4  10    11894.21    11291.84     77.36 o
   7   4  10       56.60       64.18      7.64 o
   8   4  10    16470.82    15350.43    106.51 o
   9   4  10     1152.33     1253.82     18.93 o
  10   4  10    18345.46    17463.87    140.62 o
  11   4  10       60.44      118.47      8.44 o
  12   4  10     9610.29     9267.42     79.01 o
  13   4  10       84.09      119.07     14.63 o
  14   4  10     4482.91     4391.73     50.71 o
  15   4  10       47.67       73.40     16.54 o
  16   4  10     2240.40     2105.52     34.62 o
  17   4  10     1013.54      987.89     29.70 o
  18   4  10     2398.61     2295.86     43.97 o
  19   4  10      352.11      369.24     21.26 o
  20   4  10     1357.73     1360.55     73.07 o
  21   4  10       11.78       25.90     18.31 o
  22   4  10     1007.79     1005.80     40.77 o
  23   4  10       26.29       57.71     34.89 o
  24   4  10      877.89      911.33     39.77 o
  25   4  10        3.33       35.52     22.65 o
 -24   5  10      918.83      985.80     33.41 o
 -23   5  10     1787.25     1791.28     43.48 o
 -22   5  10     1784.36     1887.70     37.96 o
 -21   5  10     2233.21     2177.07     36.85 o
 -20   5  10      947.33      979.51     28.31 o
 -19   5  10     3070.12     2951.80     41.60 o
 -18   5  10      692.39      732.54     22.52 o
 -17   5  10     4266.01     4162.67     52.47 o
 -16   5  10     1744.84     1744.90     31.56 o
 -15   5  10     6055.66     5976.66     59.46 o
 -14   5  10     2788.63     2667.59     31.16 o
 -13   5  10     8988.37     8738.79     80.33 o
 -12   5  10     3949.55     3805.03     43.31 o
 -11   5  10     3166.67     2951.16     29.33 o
 -10   5  10     1515.26     1583.50     27.67 o
  -9   5  10     4278.13     4332.65     38.90 o
  -8   5  10     1257.08     1196.80     18.60 o
  -7   5  10     8268.64     8059.13     67.71 o
  -6   5  10      694.67      681.32     14.27 o
  -5   5  10     7281.59     7126.05     60.38 o
  -4   5  10      706.70      755.23     15.97 o
  -3   5  10     9775.37     9468.75     82.60 o
  -2   5  10     1198.91     1166.39     16.07 o
  -1   5  10     2213.73     2014.82     22.50 o
   0   5  10        4.12       -2.43      6.38 o
   1   5  10     1036.84      957.86     16.00 o
   2   5  10       35.52       32.27      6.52 o
   3   5  10     1503.72     1593.47     19.39 o
   4   5  10      313.17      327.41     10.38 o
   5   5  10      527.39      524.46     12.19 o
   6   5  10      244.56      243.36     10.19 o
   7   5  10      651.57      563.40     14.34 o
   8   5  10      264.48      244.22     11.17 o
   9   5  10     2858.52     2692.21     33.38 o
  10   5  10      377.72      409.22     14.85 o
  11   5  10     4829.72     4814.45     51.38 o
  12   5  10       65.17       90.71     13.78 o
  13   5  10     4998.41     4871.79     64.19 o
  14   5  10      266.09      292.83     18.67 o
  15   5  10     2497.02     2350.92     40.20 o
  16   5  10      195.93      208.72     17.11 o
  17   5  10     1870.58     1844.78     46.27 o
  18   5  10      840.53      915.52     31.83 o
  19   5  10     3399.34     3245.85     58.54 o
  20   5  10       66.79       95.56     21.53 o
  21   5  10     2931.78     2928.83     66.69 o
  22   5  10       83.80      173.81     24.54 o
  23   5  10     1822.07     1801.42     50.83 o
 -21   6  10      740.90      805.40     33.12 o
 -20   6  10     1324.22     1245.57     41.94 o
 -19   6  10      689.39      794.34     45.23 o
 -18   6  10     1508.64     1495.37     47.97 o
 -17   6  10       90.18      106.47     20.03 o
 -16   6  10     1466.54     1509.68     44.91 o
 -15   6  10      611.82      694.64     30.12 o
 -14   6  10     4653.13     4623.04     82.79 o
 -13   6  10     1420.82     1427.16     60.08 o
 -12   6  10     2617.60     2592.10     53.45 o
 -11   6  10     1991.04     2052.29     38.50 o
 -10   6  10     1812.06     1790.78     31.11 o
  -9   6  10      409.89      448.50     20.10 o
  -8   6  10     5732.21     5569.01     67.73 o
  -7   6  10      941.10      982.33     28.84 o
  -6   6  10     8300.27     8306.74     84.95 o
  -5   6  10     1381.34     1458.74     51.19 o
  -4   6  10    12861.61    12646.85    112.49 o
  -3   6  10     2211.82     2112.57     61.15 o
  -2   6  10    10972.57    10286.23    101.97 o
  -1   6  10     1875.07     1882.04     42.00 o
   0   6  10    13890.43    13105.41    114.21 o
   1   6  10        1.58        6.32     21.31 o
   2   6  10    11179.15    10738.20     99.93 o
   3   6  10     1904.81     1863.71     44.73 o
   4   6  10    14157.14    13813.35    119.00 o
   5   6  10       55.53      116.29     16.38 o
   6   6  10     7301.33     7162.19     67.47 o
   7   6  10      165.71      291.13     16.98 o
   8   6  10    10950.50    10520.41     95.09 o
   9   6  10       48.86      128.31     11.23 o
  10   6  10     7883.34     7555.31     96.26 o
  11   6  10        2.15       67.52     15.12 o
  12   6  10     6080.92     6038.04     89.81 o
  13   6  10        8.64       59.02     16.44 o
  14   6  10     2897.44     2897.57     50.19 o
  15   6  10        7.17       34.11     15.40 o
  16   6  10      793.84      760.61     27.90 o
  17   6  10      203.93      219.96     19.62 o
  18   6  10     1564.34     1483.39     49.25 o
  19   6  10      145.52      205.36     23.07 o
  20   6  10      601.28      664.15     32.62 o
  21   6  10       13.24       56.89     20.26 o
 -18   7  10      435.21      423.21     38.21 o
 -17   7  10      964.37      921.93     44.27 o
 -16   7  10      601.40      604.19     31.58 o
 -15   7  10     1415.27     1432.52     52.64 o
 -14   7  10     1271.71     1325.88     59.68 o
 -13   7  10     2689.17     2587.77     63.55 o
 -12   7  10     1441.69     1473.50     65.73 o
 -11   7  10     1345.67     1288.23     42.45 o
 -10   7  10      919.73      981.00     39.61 o
  -9   7  10     1519.81     1454.87     43.03 o
  -8   7  10      419.37      405.21     23.25 o
  -7   7  10     2843.13     2732.14     61.70 o
  -6   7  10      438.38      464.16     24.54 o
  -5   7  10     3346.22     3219.32     62.56 o
  -4   7  10      409.85      492.43     26.43 o
  -3   7  10     2146.82     2002.78     41.36 o
  -2   7  10      854.84      784.47     28.35 o
  -1   7  10     2433.24     2355.39     49.11 o
   0   7  10        3.62       20.78     15.15 o
   1   7  10     1791.49     1722.14     34.53 o
   2   7  10       83.04       81.95     13.37 o
   3   7  10     2359.18     2287.00     37.34 o
   4   7  10      223.27      242.95     16.17 o
   5   7  10     1740.72     1682.76     36.26 o
   6   7  10       17.22       37.71     11.93 o
   7   7  10     1018.11      988.89     28.73 o
   8   7  10       10.24       33.25     13.48 o
   9   7  10     2617.81     2369.31     47.19 o
  10   7  10       27.29       88.22     18.38 o
  11   7  10     2364.45     2343.26     53.55 o
  12   7  10        0.57       53.76     20.17 o
  13   7  10     2136.63     2090.66     56.49 o
  14   7  10        0.76       59.48     19.39 o
  15   7  10      900.83      880.63     47.63 o
  16   7  10      118.87      154.84     26.21 o
  17   7  10     1056.26     1090.63     40.89 o
 -13   8  10      107.69      140.71     35.69 o
 -12   8  10       60.39       44.95     24.87 o
 -11   8  10      148.04      158.38     29.81 o
 -10   8  10      152.29      135.39     34.93 o
  -9   8  10       59.48       56.26     30.85 o
  -8   8  10      110.68       97.92     24.34 o
  -7   8  10        2.45       -9.41     28.02 o
  -6   8  10      417.28      444.41     51.97 o
  -5   8  10       40.76       31.47     22.54 o
  -4   8  10      277.04      300.94     25.76 o
  -3   8  10      188.69      157.63     20.63 o
  -2   8  10       57.85       57.07     16.52 o
  -1   8  10       14.05        6.30     14.16 o
   0   8  10      472.31      420.06     22.79 o
   1   8  10       52.14       45.89     16.27 o
   2   8  10       19.67        6.72     19.27 o
   3   8  10      110.18       61.43     20.33 o
   4   8  10      901.17      817.13     32.48 o
   5   8  10        6.39       -9.21     18.11 o
   6   8  10       19.25       11.52     19.98 o
   7   8  10       66.59       79.40     25.74 o
   8   8  10       67.20       78.05     24.00 o
   9   8  10       78.43       81.57     30.54 o
  10   8  10      289.73      232.03     38.19 o
  11   8  10        9.17       28.17     30.61 o
  12   8  10      217.07      232.92     31.79 o
  13   8  10        1.29       27.48     28.02 o
  -4   9  10      160.16      158.24     26.07 o
  -3   9  10        0.69       -3.88     17.78 o
  -2   9  10        0.07        5.85     19.91 o
  -1   9  10        5.89       -8.97     21.90 o
   0   9  10       17.54       17.49     23.03 o
   1   9  10       99.07       73.56     26.14 o
   2   9  10       31.65        8.80     23.21 o
   3   9  10       19.05       15.87     23.52 o
   4   9  10        0.08      -14.11     44.68 o
 -28   1  11        2.70      -15.61     15.61 o
 -27   1  11      134.87      131.10     18.01 o
 -26   1  11        0.98      -16.40     16.40 o
 -25   1  11      390.12      415.69     22.77 o
 -24   1  11        0.30       -4.81     13.91 o
 -23   1  11      564.20      558.10     23.16 o
 -22   1  11       13.74      -11.52     11.52 o
 -21   1  11      406.46      371.03     18.18 o
 -20   1  11      652.76      540.75     19.14 o
 -19   1  11      244.30      274.61     15.00 o
 -18   1  11        3.30       -7.74     11.51 o
 -17   1  11      179.15      207.89     11.54 o
 -16   1  11      495.25      475.74     13.04 o
 -15   1  11      693.07      674.32     12.73 o
 -14   1  11      629.67      564.00     12.47 o
 -13   1  11     2617.06     2522.07     24.03 o
 -12   1  11       41.80       26.40      4.91 o
 -11   1  11      941.47      876.43     11.46 o
 -10   1  11        0.50        0.94      4.10 o
  -9   1  11       49.54       45.14      3.06 o
  -8   1  11      102.44      112.18      4.17 o
  -7   1  11     1765.28     1772.18     14.63 o
  -6   1  11      740.31      704.46     10.25 o
  -5   1  11     4976.18     4466.37     28.70 o
  -4   1  11     1367.99     1317.00     11.09 o
  -3   1  11    19949.54    21617.66    117.52 o
  -2   1  11      201.44      188.49      6.95 o
  -1   1  11      438.20      424.64     11.44 o
   0   1  11      510.58      523.07     12.33 o
   1   1  11     4883.22     4877.85     31.49 o
   2   1  11     1048.40     1008.78     15.78 o
   3   1  11     1464.27     1415.29     11.58 o
   4   1  11     1057.65     1005.42     10.02 o
   5   1  11     1786.44     1839.00     15.61 o
   6   1  11      140.09      179.84      9.15 o
   7   1  11     2020.59     1929.03     15.89 o
   8   1  11      830.40      931.64     11.34 o
   9   1  11     1997.16     1958.46     18.19 o
  10   1  11      208.55      315.94      7.00 o
  11   1  11     1900.38     1965.56     18.60 o
  12   1  11      208.94      228.20      7.87 o
  13   1  11      656.51      628.33     12.89 o
  14   1  11       13.86       22.02     13.34 o
  15   1  11      278.73      259.75     10.34 o
  16   1  11      433.51      427.68     13.99 o
  17   1  11      247.93      246.95     15.71 o
  18   1  11        1.89       12.03     13.13 o
  19   1  11      108.93       96.12     13.66 o
  20   1  11       10.40       24.41     12.51 o
  21   1  11      172.79      177.63     16.09 o
  22   1  11        3.01       18.16     15.54 o
  23   1  11       26.67       10.96     14.92 o
  24   1  11        1.42        4.95     17.26 o
  25   1  11      147.40      150.94     36.37 o
  26   1  11        1.71       18.16     18.96 o
  27   1  11       33.98       39.24     18.53 o
 -27   2  11        1.70       -0.89     16.74 o
 -26   2  11      196.61      189.60     20.53 o
 -25   2  11      132.21      184.39     25.70 o
 -24   2  11     1044.59     1004.93     29.58 o
 -23   2  11        1.19        3.10     14.22 o
 -22   2  11     1135.96     1149.09     30.03 o
 -21   2  11       26.53       16.60     12.14 o
 -20   2  11     2799.61     2616.97     36.41 o
 -19   2  11      535.84      529.57     16.41 o
 -18   2  11      660.91      651.77     16.87 o
 -17   2  11       46.02       45.93     10.40 o
 -16   2  11     1291.44     1229.69     18.60 o
 -15   2  11     2102.04     1978.82     24.63 o
 -14   2  11     6054.81     5733.22     44.38 o
 -13   2  11      267.33      278.48     13.64 o
 -12   2  11      590.73      575.35      9.03 o
 -11   2  11      686.12      670.39     10.06 o
 -10   2  11     4452.41     4352.17     30.05 o
  -9   2  11       46.99       54.33      3.87 o
  -8   2  11     3107.46     2889.82     22.13 o
  -7   2  11      329.59      344.86      6.33 o
  -6   2  11     2141.33     1808.59     14.53 o
  -5   2  11      516.40      475.51      7.20 o
  -4   2  11     5352.94     5373.80     36.12 o
  -3   2  11      232.58      187.40      5.06 o
  -2   2  11     9679.60     9650.93     56.69 o
  -1   2  11     3332.89     3486.69     22.47 o
   0   2  11     2308.44     1996.06     14.58 o
   1   2  11      210.38      132.50      4.61 o
   2   2  11     2054.97     1775.28     12.54 o
   3   2  11      618.83      538.37      7.49 o
   4   2  11       16.20        9.22      3.17 o
   5   2  11        8.91        6.90      3.25 o
   6   2  11     3782.43     3394.08     24.89 o
   7   2  11       99.13       84.67      4.51 o
   8   2  11     1220.21      981.30     11.21 o
   9   2  11      100.39       86.45      5.81 o
  10   2  11     5354.97     5443.65     45.15 o
  11   2  11      657.72      685.01     15.59 o
  12   2  11     2668.50     2540.56     27.79 o
  13   2  11      274.54      267.88     17.91 o
  14   2  11     1906.47     1743.50     21.85 o
  15   2  11      128.99      153.17     12.01 o
  16   2  11     1535.12     1439.92     25.58 o
  17   2  11      545.08      513.83     23.23 o
  18   2  11      248.45      265.00     18.41 o
  19   2  11     1322.79     1280.22     30.48 o
  20   2  11      685.68      668.96     25.09 o
  21   2  11      406.81      476.95     23.38 o
  22   2  11      524.59      535.43     25.91 o
  23   2  11       19.14       18.66     16.20 o
  24   2  11      386.57      365.87     24.51 o
  25   2  11      282.74      259.92     23.74 o
  26   2  11      140.42      140.83     23.15 o
  27   2  11        2.97       -3.98     18.92 o
 -26   3  11       15.69       36.38     18.45 o
 -25   3  11     1108.66     1137.30     38.00 o
 -24   3  11        4.34       25.27     19.98 o
 -23   3  11     2655.02     2597.34     52.15 o
 -22   3  11      143.14      167.87     20.55 o
 -21   3  11     1990.78     1770.59     55.69 o
 -20   3  11       62.15      107.33     11.86 o
 -19   3  11     1650.69     1527.48     37.21 o
 -18   3  11      134.81      148.09     10.79 o
 -17   3  11     2484.76     2441.21     30.18 o
 -16   3  11      121.36      186.33     11.15 o
 -15   3  11     3264.76     3127.25     35.03 o
 -14   3  11     2018.35     2014.50     24.84 o
 -13   3  11     9252.00     8804.41     64.75 o
 -12   3  11     1149.91     1074.47     16.16 o
 -11   3  11     5057.45     4968.01     35.71 o
 -10   3  11       68.40       76.37      5.15 o
  -9   3  11     1600.51     1599.91     14.78 o
  -8   3  11      137.67      157.35      5.85 o
  -7   3  11     5210.43     5220.44     34.11 o
  -6   3  11     1616.79     1563.76     15.02 o
  -5   3  11     7245.59     7046.01     45.82 o
  -4   3  11     2588.91     2864.75     21.97 o
  -3   3  11    19117.96    19597.98    117.95 o
  -2   3  11       96.72       91.37      6.55 o
  -1   3  11     6999.68     6833.65     40.27 o
   0   3  11      372.16      394.66      7.55 o
   1   3  11     3529.14     3608.43     23.22 o
   2   3  11     2398.11     2561.14     21.72 o
   3   3  11     4701.35     4760.05     29.83 o
   4   3  11     1257.29     1338.30     11.24 o
   5   3  11     3366.25     3409.15     24.57 o
   6   3  11      386.11      430.20      8.51 o
   7   3  11     5590.07     5489.06     39.97 o
   8   3  11     1485.98     1618.77     17.01 o
   9   3  11     5501.76     5344.68     43.94 o
  10   3  11       80.73      110.26      6.89 o
  11   3  11     5093.79     4986.34     42.88 o
  12   3  11     1171.95     1174.41     24.43 o
  13   3  11     2696.89     2505.95     27.16 o
  14   3  11      631.92      622.35     16.90 o
  15   3  11     1056.26     1050.44     35.46 o
  16   3  11      778.32      805.28     21.79 o
  17   3  11     1248.04     1111.28     28.54 o
  18   3  11     1423.80     1366.89     29.12 o
  19   3  11     1064.29     1026.78     30.19 o
  20   3  11      193.08      239.13     21.62 o
  21   3  11      685.64      720.22     31.22 o
  22   3  11      456.99      482.25     27.78 o
  23   3  11      349.96      327.26     27.67 o
  24   3  11      279.91      285.18     27.49 o
  25   3  11      324.74      297.12     27.53 o
  26   3  11      254.76      310.77     30.22 o
 -25   4  11       39.24       75.11     20.40 o
 -24   4  11      499.65      509.96     27.59 o
 -23   4  11       13.06       18.12     20.23 o
 -22   4  11      299.82      325.21     23.06 o
 -21   4  11       37.12       42.38     13.27 o
 -20   4  11      566.77      604.92     20.82 o
 -19   4  11        1.76        0.59     10.87 o
 -18   4  11      122.43      124.80     11.20 o
 -17   4  11       26.94       37.89      8.86 o
 -16   4  11      618.58      606.54     16.10 o
 -15   4  11      431.51      465.44     14.59 o
 -14   4  11       70.92       84.49     10.11 o
 -13   4  11       63.72       85.49      9.81 o
 -12   4  11     4786.42     4585.93     42.99 o
 -11   4  11       11.21       13.56      5.99 o
 -10   4  11       43.24       37.91      5.80 o
  -9   4  11      114.07      114.43      6.91 o
  -8   4  11     2195.52     2109.78     20.47 o
  -7   4  11       81.51      104.04      6.65 o
  -6   4  11     2103.03     2103.38     20.61 o
  -5   4  11      170.63      215.49      7.22 o
  -4   4  11     3297.49     3240.79     25.21 o
  -3   4  11      495.80      532.91     11.94 o
  -2   4  11     1833.10     1779.16     17.65 o
  -1   4  11       56.00       34.83      5.68 o
   0   4  11     3041.02     3056.22     25.27 o
   1   4  11      600.33      697.17     12.39 o
   2   4  11     1525.36     1427.65     14.97 o
   3   4  11      603.33      611.74     11.72 o
   4   4  11     2172.36     2110.52     20.24 o
   5   4  11      325.54      332.11     11.08 o
   6   4  11      716.21      704.40     13.60 o
   7   4  11      995.16      987.59     15.69 o
   8   4  11     1136.24     1108.77     16.83 o
   9   4  11        8.95       24.23      7.39 o
  10   4  11     1036.72     1013.47     19.04 o
  11   4  11      211.28      265.77     11.38 o
  12   4  11      891.85      985.35     28.53 o
  13   4  11      233.32      248.86     13.17 o
  14   4  11      555.95      558.90     18.79 o
  15   4  11       44.98       55.64     13.85 o
  16   4  11       14.42       22.46     13.07 o
  17   4  11        6.96       20.75     15.37 o
  18   4  11      352.23      336.55     20.20 o
  19   4  11       90.94       95.22     18.10 o
  20   4  11        6.46       18.93     19.40 o
  21   4  11        3.25        1.22     20.17 o
  22   4  11      407.85      422.79     42.24 o
  23   4  11       37.44       49.21     22.56 o
  24   4  11       21.68       38.19     22.03 o
 -23   5  11      197.99      246.33     20.30 o
 -22   5  11       49.13       74.89     16.76 o
 -21   5  11        0.28       -4.25     14.39 o
 -20   5  11      240.54      255.91     19.88 o
 -19   5  11       10.94       40.53     13.22 o
 -18   5  11       32.93       46.42     13.47 o
 -17   5  11       12.86       49.06     14.50 o
 -16   5  11        2.42       12.95     11.12 o
 -15   5  11       25.07       54.57     10.44 o
 -14   5  11      313.63      334.79     13.30 o
 -13   5  11       47.94       73.51      9.00 o
 -12   5  11     1223.05     1265.38     19.91 o
 -11   5  11      170.68      182.16     10.44 o
 -10   5  11       63.64       94.21      8.31 o
  -9   5  11       23.81       61.92      8.90 o
  -8   5  11       49.96       48.27      7.67 o
  -7   5  11        4.63       10.82      6.58 o
  -6   5  11       55.32       58.99      7.22 o
  -5   5  11        7.87       17.25      5.89 o
  -4   5  11       67.11       55.17      6.27 o
  -3   5  11      633.87      642.75     15.09 o
  -2   5  11       66.07       74.64      6.96 o
  -1   5  11      731.93      663.18     14.42 o
   0   5  11      162.29      126.63      9.46 o
   1   5  11       85.84      101.46      8.67 o
   2   5  11        0.20        0.78      6.42 o
   3   5  11        2.17        3.41      7.14 o
   4   5  11        5.78        4.58      6.90 o
   5   5  11        3.58        1.73      6.91 o
   6   5  11      241.23      291.18     11.68 o
   7   5  11        1.18        7.48      7.80 o
   8   5  11      151.62      172.53     10.91 o
   9   5  11      143.07      126.73     10.91 o
  10   5  11        6.64       -9.18      9.18 o
  11   5  11        5.13        8.88      9.24 o
  12   5  11       39.26       33.00     11.70 o
  13   5  11        5.18        8.55     13.80 o
  14   5  11      207.27      175.14     17.69 o
  15   5  11       22.42       26.79     13.92 o
  16   5  11      409.68      412.32     28.75 o
  17   5  11        0.67       32.37     16.12 o
  18   5  11      216.73      235.65     24.61 o
  19   5  11        3.73       31.56     18.62 o
  20   5  11      111.41      121.11     23.14 o
  21   5  11        9.86       79.14     32.31 o
  22   5  11        1.91       -1.51     19.80 o
  23   5  11        1.71      -21.23     21.23 o
 -21   6  11      182.44      225.80     23.26 o
 -20   6  11      311.47      330.33     24.90 o
 -19   6  11        8.52       39.42     19.24 o
 -18   6  11       84.54      104.30     32.67 o
 -17   6  11       67.49       93.88     20.15 o
 -16   6  11      165.36      188.18     20.11 o
 -15   6  11        8.35       31.48     14.89 o
 -14   6  11     1388.30     1379.51     48.20 o
 -13   6  11      110.33      128.47     23.08 o
 -12   6  11      116.26      112.07     15.11 o
 -11   6  11      199.83      210.78     17.35 o
 -10   6  11      710.21      722.00     24.11 o
  -9   6  11       99.32       87.08     12.68 o
  -8   6  11      422.41      439.73     20.53 o
  -7   6  11       18.54       30.09     10.30 o
  -6   6  11      282.91      304.96     14.19 o
  -5   6  11      207.40      230.16     12.15 o
  -4   6  11     2040.57     2078.00     27.25 o
  -3   6  11       22.32       59.77      9.88 o
  -2   6  11     1174.02     1213.37     32.02 o
  -1   6  11      908.44      846.37     23.46 o
   0   6  11      841.68      792.35     20.07 o
   1   6  11      110.78      123.34     11.18 o
   2   6  11     1094.81     1047.43     20.91 o
   3   6  11       33.45       43.92     10.34 o
   4   6  11      234.77      282.97     16.43 o
   5   6  11     1670.27     1648.12     24.11 o
   6   6  11      929.93      944.39     20.72 o
   7   6  11       38.90       63.93     10.40 o
   8   6  11      849.37      879.28     20.22 o
   9   6  11      263.79      260.87     14.39 o
  10   6  11      478.29      536.79     22.94 o
  11   6  11       77.95      106.49     15.17 o
  12   6  11      252.65      262.85     18.65 o
  13   6  11       10.00       36.58     16.31 o
  14   6  11      174.16      200.95     20.10 o
  15   6  11      113.83      131.33     17.86 o
  16   6  11      272.08      250.37     26.10 o
  17   6  11      195.99      216.55     21.78 o
  18   6  11        1.62       -0.19     18.62 o
  19   6  11       82.52       83.48     20.30 o
  20   6  11      241.11      250.63     24.52 o
 -18   7  11      100.38      103.09     31.59 o
 -17   7  11      739.06      765.74     35.81 o
 -16   7  11        0.65       43.85     19.93 o
 -15   7  11     1266.47     1242.99     63.78 o
 -14   7  11       26.32      110.83     27.55 o
 -13   7  11     1277.45     1342.00     45.21 o
 -12   7  11      258.22      288.67     28.67 o
 -11   7  11      611.40      682.05     34.94 o
 -10   7  11       13.28       36.90     18.13 o
  -9   7  11     1107.20     1050.69     38.78 o
  -8   7  11      402.91      397.06     26.43 o
  -7   7  11     1069.51     1073.14     37.10 o
  -6   7  11       19.83       62.90     17.89 o
  -5   7  11     1334.36     1195.57     32.17 o
  -4   7  11      321.03      370.90     19.68 o
  -3   7  11     2107.47     2039.92     42.56 o
  -2   7  11      141.27      158.45     16.28 o
  -1   7  11     1360.57     1250.58     38.66 o
   0   7  11      160.00      189.21     15.97 o
   1   7  11      144.51      145.60     14.22 o
   2   7  11      797.45      734.73     23.99 o
   3   7  11     1962.64     1789.60     36.24 o
   4   7  11        2.65       32.37     13.20 o
   5   7  11      217.94      266.27     18.59 o
   6   7  11     1246.22     1261.57     29.82 o
   7   7  11     1391.23     1365.92     30.57 o
   8   7  11        2.99       43.68     14.25 o
   9   7  11      703.17      734.45     28.75 o
  10   7  11      523.15      492.47     24.01 o
  11   7  11      541.76      574.25     25.87 o
  12   7  11      215.94      266.49     22.83 o
  13   7  11     1104.85     1038.62     39.26 o
  14   7  11       54.25      106.61     19.37 o
  15   7  11      327.36      341.94     29.71 o
  16   7  11      609.12      568.19     30.72 o
  17   7  11      312.19      352.34     28.63 o
 -13   8  11        8.77       35.52     26.99 o
 -12   8  11      404.39      348.15     64.27 o
 -11   8  11       59.57       54.56     31.36 o
 -10   8  11      181.28      143.14     32.54 o
  -9   8  11      222.30      214.92     34.03 o
  -8   8  11      290.04      259.13     30.24 o
  -7   8  11       25.97       36.20     21.75 o
  -6   8  11      289.88      232.86     26.29 o
  -5   8  11      159.91      174.22     22.82 o
  -4   8  11      753.49      737.34     32.42 o
  -3   8  11       55.18       59.56     19.02 o
  -2   8  11      286.90      330.87     22.29 o
  -1   8  11       22.85       35.90     16.19 o
   0   8  11      198.94      189.45     18.08 o
   1   8  11      223.54      233.41     19.48 o
   2   8  11      446.67      358.27     23.17 o
   3   8  11       51.58       47.69     16.99 o
   4   8  11      117.51      119.71     18.51 o
   5   8  11      127.98      129.25     20.39 o
   6   8  11      144.21      150.42     23.69 o
   7   8  11       45.69       72.10     28.94 o
   8   8  11      511.50      460.10     57.28 o
   9   8  11      128.09      140.12     28.50 o
  10   8  11      123.92      149.26     37.95 o
  11   8  11       31.19       21.46     34.21 o
  12   8  11      172.05      183.67     34.31 o
  -1   9  11      304.03      318.12     45.71 o
   0   9  11       29.04       51.95     37.39 o
 -28   0  12     2388.56     2227.08     70.27 o
 -27   0  12      210.00      195.76     43.37 o
 -26   0  12     2619.51     2323.64     70.25 o
 -25   0  12      770.19      704.72     41.96 o
 -24   0  12     6290.46     5854.28    109.97 o
 -23   0  12      898.33      830.89     35.38 o
 -22   0  12     8953.12     8870.30    120.79 o
 -21   0  12     3344.55     3002.05     68.59 o
 -20   0  12    19791.66    18245.97    215.17 o
 -19   0  12     6132.76     5894.22     86.58 o
 -18   0  12     8413.25     8621.81    147.61 o
 -17   0  12     5288.25     5282.80     68.02 o
 -16   0  12    10185.00     9956.45    105.33 o
 -15   0  12    15773.11    15789.79    163.29 o
 -14   0  12    40025.04    39384.75    379.24 o
 -13   0  12    15162.68    15040.08    150.84 o
 -12   0  12     3175.83     3787.29    153.94 o
 -11   0  12    10569.44    10800.28    110.41 o
 -10   0  12    23584.42    23870.64    232.25 o
  -9   0  12    15125.04    15599.86    136.52 o
  -8   0  12     8205.50     8106.04     66.92 o
  -7   0  12    12444.00    12469.89    100.46 o
  -6   0  12     3412.61     3525.74     33.63 o
  -5   0  12    20573.89    22096.96    245.98 o
  -4   0  12    17073.76    18263.60    165.84 o
  -3   0  12    18582.95    18412.96    165.42 o
  -2   0  12    33190.22    35083.07    328.39 o
  -1   0  12    71889.59    76383.09    779.52 o
   0   0  12     3833.63     3888.30     48.84 o
   1   0  12    17167.11    17153.09    134.59 o
   2   0  12     2230.55     2208.84     22.71 o
   3   0  12    20549.82    21923.58    162.90 o
   4   0  12      501.06      434.58     20.06 o
   5   0  12    21261.11    21484.93    168.53 o
   6   0  12     3792.69     3845.45     40.76 o
   7   0  12    21054.79    21742.10    182.82 o
   8   0  12     5336.94     5171.15     71.30 o
   9   0  12    29646.33    30522.95    261.53 o
  10   0  12    10049.79    10937.50    106.57 o
  11   0  12    30917.08    30614.61    301.10 o
  12   0  12     3411.11     3734.72     47.50 o
  13   0  12    21904.66    21622.35    220.88 o
  14   0  12     4596.03     4604.89     72.25 o
  15   0  12    13694.81    14064.39    174.86 o
  16   0  12     1660.03     1752.65     37.06 o
  17   0  12    24391.19    23749.29    282.09 o
  18   0  12      318.98      279.71     35.72 o
  19   0  12    18750.26    18891.96    260.11 o
  20   0  12        4.18       66.69     18.56 o
  21   0  12    16234.78    16137.51    228.06 o
  22   0  12        0.09       64.39     27.57 o
  23   0  12     2771.30     2688.41     69.12 o
  24   0  12        0.16       90.77     24.49 o
  25   0  12     6499.28     6617.68    125.17 o
  26   0  12       29.26       68.07     28.16 o
  27   0  12      734.45      563.38     46.37 o
 -28   1  12        6.39       33.91     31.46 o
 -27   1  12      789.57      915.79     38.72 o
 -26   1  12      141.41      109.73     22.66 o
 -25   1  12     1399.97     1360.72     42.65 o
 -24   1  12      746.58      739.62     26.60 o
 -23   1  12     2381.25     2400.39     41.44 o
 -22   1  12     1123.02      993.19     25.81 o
 -21   1  12     2720.94     2419.02     37.08 o
 -20   1  12     2552.96     2267.24     32.13 o
 -19   1  12      255.76      285.60     17.87 o
 -18   1  12     2381.60     2292.94     31.19 o
 -17   1  12      536.08      682.85     26.94 o
 -16   1  12     3619.04     3600.02     35.73 o
 -15   1  12      860.05      867.43     13.49 o
 -14   1  12    15185.81    14606.32    103.66 o
 -13   1  12    20214.65    19544.64    135.60 o
 -12   1  12     4645.30     4712.67     38.31 o
 -11   1  12     1019.60      990.29     13.41 o
 -10   1  12     2886.84     2827.51     24.57 o
  -9   1  12     1408.78     1388.52     26.75 o
  -8   1  12     5576.90     5555.24     35.59 o
  -7   1  12     2072.86     2106.59     28.63 o
  -6   1  12    19161.26    19179.75    113.74 o
  -5   1  12    11943.30    11207.16     66.73 o
  -4   1  12    53040.06    55539.34    311.67 o
  -3   1  12    78873.38    89119.01    759.63 o
  -2   1  12    35415.61    37780.66    200.89 o
  -1   1  12     4369.43     4170.29     38.65 o
   0   1  12    26795.41    28041.38    154.67 o
   1   1  12     8839.03     9350.72     72.32 o
   2   1  12    20702.82    21424.64    125.99 o
   3   1  12      357.83      386.52      8.12 o
   4   1  12    29336.67    30321.18    176.41 o
   5   1  12     3401.89     3654.28     26.22 o
   6   1  12    20864.92    21048.41    126.60 o
   7   1  12     1780.89     1587.45     15.66 o
   8   1  12    27066.46    29096.99    189.84 o
   9   1  12     9171.49     9419.84     65.17 o
  10   1  12     2973.73     2668.84     24.44 o
  11   1  12     3032.30     3198.71     38.36 o
  12   1  12     5123.74     5083.27     43.12 o
  13   1  12     1133.96     1379.88     40.41 o
  14   1  12     3109.81     3148.07     31.22 o
  15   1  12      811.24      799.99     16.57 o
  16   1  12     7457.04     7053.52     73.33 o
  17   1  12       47.18      105.74     18.79 o
  18   1  12     3346.65     3284.02     43.30 o
  19   1  12      971.43      975.67     30.00 o
  20   1  12     1272.10     1375.75     30.44 o
  21   1  12       11.56       28.57     13.89 o
  22   1  12      811.37      858.94     35.16 o
  23   1  12        2.12       26.90     16.58 o
  24   1  12     1191.53     1217.51     33.23 o
  25   1  12      136.65      124.63     22.97 o
  26   1  12      732.94      807.26     32.01 o
  27   1  12       40.32       25.03     19.08 o
 -27   2  12       32.36       14.93     27.60 o
 -26   2  12      333.26      418.67     39.50 o
 -25   2  12      201.20      209.41     24.70 o
 -24   2  12      988.97     1013.56     30.87 o
 -23   2  12      298.91      296.76     20.24 o
 -22   2  12     1368.92     1446.57     32.71 o
 -21   2  12     1074.42      965.90     24.88 o
 -20   2  12     3388.03     3235.13     44.56 o
 -19   2  12      973.93      912.35     21.00 o
 -18   2  12      615.39      764.00     18.14 o
 -17   2  12     1556.80     1493.88     23.55 o
 -16   2  12     1361.74     1357.96     23.02 o
 -15   2  12     2460.30     2445.91     26.39 o
 -14   2  12     3000.00     2887.91     27.94 o
 -13   2  12     5741.67     5518.85     44.86 o
 -12   2  12     3992.64     3813.13     33.17 o
 -11   2  12      990.16      922.28     10.62 o
 -10   2  12     1182.79     1134.99     14.05 o
  -9   2  12     3281.05     3223.44     23.08 o
  -8   2  12      928.46      901.16     15.67 o
  -7   2  12     2744.54     2702.42     19.87 o
  -6   2  12      429.32      345.23      6.22 o
  -5   2  12     5342.70     5084.60     33.80 o
  -4   2  12     4385.44     4303.89     29.85 o
  -3   2  12     5966.40     5629.11     36.47 o
  -2   2  12     6030.08     6509.99     40.67 o
  -1   2  12    10695.73    10394.07     60.93 o
   0   2  12      808.53      566.79      9.52 o
   1   2  12     3403.98     2947.32     21.45 o
   2   2  12       15.14       25.47      3.23 o
   3   2  12     6332.05     5595.80     33.96 o
   4   2  12      999.66      929.73     10.96 o
   5   2  12      633.88      500.41      9.48 o
   6   2  12       81.99      134.24      5.23 o
   7   2  12     8005.20     7760.23     51.88 o
   8   2  12     2342.07     2194.19     20.94 o
   9   2  12     3967.62     3574.96     32.93 o
  10   2  12     1446.35     1548.67     19.02 o
  11   2  12     5499.53     5262.87     46.15 o
  12   2  12      656.80      768.25     25.94 o
  13   2  12     3838.48     3695.07     35.83 o
  14   2  12     1285.52     1144.36     18.31 o
  15   2  12     1445.62     1511.88     25.15 o
  16   2  12        8.72       29.95     31.34 o
  17   2  12     5396.97     5231.87     58.23 o
  18   2  12      122.89      167.29     14.89 o
  19   2  12     1979.47     2045.66     36.11 o
  20   2  12      148.26      171.45     18.87 o
  21   2  12     2517.66     2476.01     48.97 o
  22   2  12       41.88       60.73     18.30 o
  23   2  12      497.69      518.50     24.96 o
  24   2  12        0.26        1.59     22.31 o
  25   2  12      941.25     1040.32     35.38 o
  26   2  12       62.49       55.58     19.65 o
 -26   3  12       24.06       50.11     21.09 o
 -25   3  12      331.55      309.65     26.49 o
 -24   3  12      109.15      170.14     20.39 o
 -23   3  12     1075.92     1169.20     32.48 o
 -22   3  12       63.47       60.02     15.21 o
 -21   3  12     1831.64     1671.13     35.55 o
 -20   3  12       60.58       77.39     12.15 o
 -19   3  12      497.37      510.44     16.76 o
 -18   3  12      706.17      688.62     16.64 o
 -17   3  12     1441.37     1404.89     21.47 o
 -16   3  12      100.71      110.97     10.10 o
 -15   3  12      715.87      737.16     17.23 o
 -14   3  12     2057.78     2009.19     26.66 o
 -13   3  12     6806.57     6586.50     50.92 o
 -12   3  12        3.20       11.11      5.85 o
 -11   3  12      275.32      275.63      8.14 o
 -10   3  12     1886.17     1910.57     18.99 o
  -9   3  12     1596.09     1598.72     15.72 o
  -8   3  12      322.08      338.90      7.40 o
  -7   3  12      918.08      897.39     10.77 o
  -6   3  12     2298.36     2372.42     19.16 o
  -5   3  12     1415.52     1475.41     14.03 o
  -4   3  12     3156.08     3141.09     24.41 o
  -3   3  12     2096.85     2133.38     18.18 o
  -2   3  12     2686.37     2771.00     20.71 o
  -1   3  12     3333.21     3191.72     22.44 o
   0   3  12     2556.78     2671.81     18.82 o
   1   3  12      383.00      404.47      7.44 o
   2   3  12     1949.49     2015.11     16.00 o
   3   3  12       51.46       62.72      3.94 o
   4   3  12     3575.76     3699.49     24.31 o
   5   3  12      521.63      497.51     10.12 o
   6   3  12     2468.98     2407.81     22.71 o
   7   3  12      378.13      347.04      8.96 o
   8   3  12     2899.68     2912.83     26.91 o
   9   3  12      451.35      449.20     11.76 o
  10   3  12     1593.35     1569.03     18.56 o
  11   3  12      122.11      125.03      8.19 o
  12   3  12     1970.81     1973.78     26.37 o
  13   3  12       12.19       48.04      7.48 o
  14   3  12     2553.12     2308.10     33.82 o
  15   3  12      315.89      302.15     18.04 o
  16   3  12      214.62      252.52     18.66 o
  17   3  12      592.40      598.81     28.89 o
  18   3  12     3249.82     3044.99     47.88 o
  19   3  12       66.52       68.06     17.42 o
  20   3  12      260.18      327.13     25.68 o
  21   3  12      153.15      188.89     22.27 o
  22   3  12      889.39      891.15     35.15 o
  23   3  12        5.98       -3.43     31.20 o
  24   3  12      318.44      321.07     27.44 o
  25   3  12       96.30       99.43     24.89 o
 -25   4  12      148.58      220.13     29.07 o
 -24   4  12        3.93        5.51     17.75 o
 -23   4  12       37.92       39.67     17.08 o
 -22   4  12      321.14      362.22     20.32 o
 -21   4  12      101.97      125.82     15.57 o
 -20   4  12      192.81      203.81     14.78 o
 -19   4  12       22.52       22.77     11.05 o
 -18   4  12       39.70       36.42     10.56 o
 -17   4  12       18.70       13.39      9.94 o
 -16   4  12      163.22      169.17     10.57 o
 -15   4  12      100.30      112.22      9.39 o
 -14   4  12       41.29       49.97      8.72 o
 -13   4  12      698.25      720.41     16.74 o
 -12   4  12     2672.20     2505.07     28.76 o
 -11   4  12      526.52      529.85     11.81 o
 -10   4  12        6.02       12.78      6.77 o
  -9   4  12       16.62       21.95      5.61 o
  -8   4  12       34.97       39.94      5.85 o
  -7   4  12      150.32      162.54      7.54 o
  -6   4  12      182.79      193.78      9.65 o
  -5   4  12      103.01      132.45      7.27 o
  -4   4  12      192.36      216.54      6.69 o
  -3   4  12      164.62      169.70      6.87 o
  -2   4  12      830.93      891.75     11.79 o
  -1   4  12       13.16       30.97      4.92 o
   0   4  12       49.05       41.26      5.34 o
   1   4  12      393.15      428.74      9.01 o
   2   4  12       83.70       99.57      6.06 o
   3   4  12      752.09      701.97     11.78 o
   4   4  12     1179.72     1132.50     15.74 o
   5   4  12      104.85      112.34      7.66 o
   6   4  12      777.27      794.66     13.23 o
   7   4  12     1126.93     1181.30     17.75 o
   8   4  12      231.14      245.88      9.76 o
   9   4  12       22.18       27.05      7.91 o
  10   4  12       13.98       22.81      7.95 o
  11   4  12      204.57      242.94     12.19 o
  12   4  12       40.49       59.55      8.87 o
  13   4  12      212.18      241.70     14.25 o
  14   4  12        7.64       24.08     10.75 o
  15   4  12       48.04       53.94     13.71 o
  16   4  12      632.27      608.41     26.29 o
  17   4  12      672.83      687.80     28.76 o
  18   4  12      313.14      280.62     26.70 o
  19   4  12       50.83       59.24     17.00 o
  20   4  12      519.35      506.49     29.36 o
  21   4  12       37.50       60.89     22.44 o
  22   4  12        2.29       41.09     27.69 o
  23   4  12       61.93       65.73     24.00 o
  24   4  12      102.64      102.93     25.75 o
 -23   5  12        5.06      -10.62     14.86 o
 -22   5  12       76.96      102.54     19.78 o
 -21   5  12      116.14      123.52     16.34 o
 -20   5  12       72.32      104.98     15.27 o
 -19   5  12       18.50       31.38     13.74 o
 -18   5  12       47.78       69.54     13.41 o
 -17   5  12       97.03      118.81     13.52 o
 -16   5  12       16.05       17.82     11.19 o
 -15   5  12       16.19       16.43     10.28 o
 -14   5  12      158.02      172.19     11.57 o
 -13   5  12      221.58      214.60     11.88 o
 -12   5  12        0.51       13.59      8.64 o
 -11   5  12       14.47       15.47      8.23 o
 -10   5  12       42.73       37.52      8.16 o
  -9   5  12       65.70       68.71      8.77 o
  -8   5  12      299.75      340.72     13.05 o
  -7   5  12       42.44       55.97      8.94 o
  -6   5  12       43.60       40.90      7.38 o
  -5   5  12        2.49       -1.33      5.98 o
  -4   5  12       10.15       13.24      6.51 o
  -3   5  12       61.57       78.05      6.99 o
  -2   5  12       42.97       54.76      7.01 o
  -1   5  12      396.46      431.14     13.44 o
   0   5  12      390.92      367.58     13.24 o
   1   5  12      647.49      642.42     14.39 o
   2   5  12      416.12      396.43     12.18 o
   3   5  12      713.53      701.42     15.63 o
   4   5  12      575.17      554.30     14.66 o
   5   5  12      541.62      558.40     15.32 o
   6   5  12      228.99      269.81     12.60 o
   7   5  12      452.36      459.80     16.56 o
   8   5  12       78.27       76.57      9.28 o
   9   5  12       40.70       47.59      9.26 o
  10   5  12        3.28       -0.66      9.04 o
  11   5  12       13.58       17.46     10.10 o
  12   5  12       40.76       66.49     13.91 o
  13   5  12       86.55       83.74     14.69 o
  14   5  12       25.79       23.40     14.35 o
  15   5  12        2.97       -0.25     15.56 o
  16   5  12        0.73       22.04     15.84 o
  17   5  12      146.01      147.75     19.22 o
  18   5  12        1.70       35.40     17.95 o
  19   5  12      276.45      299.02     24.37 o
  20   5  12       10.79       24.03     20.33 o
  21   5  12        7.56       26.21     19.60 o
  22   5  12        0.86       14.25     21.05 o
 -20   6  12       52.43       48.79     18.87 o
 -19   6  12       16.97       40.44     18.29 o
 -18   6  12        2.93       20.74     16.65 o
 -17   6  12        0.58       -5.26     17.09 o
 -16   6  12       25.91       42.20     17.18 o
 -15   6  12       18.55       32.06     15.12 o
 -14   6  12      530.98      602.86     26.48 o
 -13   6  12      159.34      142.28     17.01 o
 -12   6  12      118.94      133.61     14.71 o
 -11   6  12       71.48       74.44     14.22 o
 -10   6  12      225.47      214.47     14.90 o
  -9   6  12       26.57       19.56     12.47 o
  -8   6  12        8.49        1.67      9.78 o
  -7   6  12       66.31       54.81      9.90 o
  -6   6  12       86.90      111.09     11.61 o
  -5   6  12        7.99       32.55      9.36 o
  -4   6  12      129.59      165.94     12.54 o
  -3   6  12        0.28        7.39      9.89 o
  -2   6  12      217.46      250.47     13.56 o
  -1   6  12      470.08      440.81     15.35 o
   0   6  12       32.05       39.94     11.02 o
   1   6  12       35.85       29.59     11.08 o
   2   6  12       49.30       42.31     10.50 o
   3   6  12        6.71       11.26     11.72 o
   4   6  12       63.08       56.15     12.00 o
   5   6  12      937.75      910.86     21.47 o
   6   6  12       18.71       25.71     12.73 o
   7   6  12        5.41       25.46     11.21 o
   8   6  12       41.77       35.22     10.38 o
   9   6  12       35.21       56.41     11.62 o
  10   6  12        4.38        8.98     13.59 o
  11   6  12       98.45       98.51     17.94 o
  12   6  12       13.80        0.34     15.99 o
  13   6  12       13.36       16.66     15.93 o
  14   6  12       15.05        4.94     20.48 o
  15   6  12       13.19       -3.23     16.47 o
  16   6  12        0.64       -5.67     16.87 o
  17   6  12      153.97      174.47     22.44 o
  18   6  12       32.46       53.12     19.07 o
  19   6  12        7.26       19.19     19.35 o
  20   6  12      196.99      218.65     25.52 o
 -17   7  12      415.79      399.34     28.88 o
 -16   7  12       12.66       70.21     21.51 o
 -15   7  12      362.90      432.13     28.17 o
 -14   7  12      172.77      263.95     32.15 o
 -13   7  12      500.83      564.82     32.50 o
 -12   7  12      470.07      523.35     29.58 o
 -11   7  12       58.90       71.54     21.15 o
 -10   7  12      119.61      122.67     19.54 o
  -9   7  12      185.75      263.82     22.43 o
  -8   7  12        2.07       12.92     16.68 o
  -7   7  12      264.67      269.43     20.07 o
  -6   7  12      756.39      780.47     30.36 o
  -5   7  12      391.51      412.00     23.28 o
  -4   7  12      207.82      217.81     21.06 o
  -3   7  12      713.84      695.20     28.44 o
  -2   7  12      585.70      639.01     24.69 o
  -1   7  12       11.61       13.92     13.33 o
   0   7  12     1032.25      944.30     25.18 o
   1   7  12      298.11      278.78     18.76 o
   2   7  12       31.96       41.70     12.67 o
   3   7  12        1.05        5.18     12.55 o
   4   7  12     1006.95      972.91     25.96 o
   5   7  12      292.99      328.96     19.63 o
   6   7  12      367.86      397.97     19.83 o
   7   7  12       15.38       33.73     13.98 o
   8   7  12      406.53      397.06     23.21 o
   9   7  12        0.30       13.85     16.25 o
  10   7  12      485.75      504.05     24.19 o
  11   7  12      202.09      237.13     20.87 o
  12   7  12      427.38      510.03     27.29 o
  13   7  12        3.77       30.85     18.67 o
  14   7  12      224.34      268.13     24.38 o
  15   7  12       22.77       49.77     21.19 o
  16   7  12     1033.74     1052.19     36.95 o
 -12   8  12       42.66       87.76     25.07 o
 -11   8  12      330.74      349.72     33.69 o
 -10   8  12       75.47       86.74     26.65 o
  -9   8  12      131.28      115.05     23.07 o
  -8   8  12      295.02      273.62     31.60 o
  -7   8  12      274.05      240.88     35.75 o
  -6   8  12      118.02      112.01     22.34 o
  -5   8  12      863.27      848.64     37.99 o
  -4   8  12      820.30      731.01     31.83 o
  -3   8  12      332.45      377.54     25.72 o
  -2   8  12       49.25       63.53     17.88 o
  -1   8  12     1434.60     1167.51     34.91 o
   0   8  12      360.97      343.28     23.41 o
   1   8  12      348.79      334.22     22.70 o
   2   8  12       10.13       21.27     17.18 o
   3   8  12       92.71      129.64     19.16 o
   4   8  12      191.89      191.35     19.89 o
   5   8  12     1581.33     1376.51     36.24 o
   6   8  12       55.71       58.38     21.28 o
   7   8  12      150.77      183.09     29.67 o
   8   8  12        1.53       -2.57     20.80 o
   9   8  12      457.29      444.65     38.00 o
  10   8  12      180.71      189.66     31.62 o
  11   8  12      352.18      364.29     42.84 o
 -27   1  13        0.29      -21.26     21.26 o
 -26   1  13       75.66       52.70     21.53 o
 -25   1  13       27.38        7.00     21.24 o
 -24   1  13      137.73      119.81     21.38 o
 -23   1  13        1.01      -16.09     16.09 o
 -22   1  13      186.63      191.08     18.75 o
 -21   1  13       10.17       -5.42     13.33 o
 -20   1  13      438.72      408.37     17.73 o
 -19   1  13       98.18       92.53     10.72 o
 -18   1  13      176.15      179.37     11.65 o
 -17   1  13       83.77      103.13     10.27 o
 -16   1  13      545.34      532.59     13.49 o
 -15   1  13       21.70       26.45      5.99 o
 -14   1  13     1145.61     1164.55     15.90 o
 -13   1  13      102.22      122.69      8.03 o
 -12   1  13     2602.50     2425.37     24.01 o
 -11   1  13      372.80      354.54      8.89 o
 -10   1  13      115.63      117.59      5.95 o
  -9   1  13      178.91      189.01      6.39 o
  -8   1  13      799.10      839.73      9.66 o
  -7   1  13      168.29      201.32      7.29 o
  -6   1  13     1643.38     1598.67     13.85 o
  -5   1  13       16.40       45.14      4.10 o
  -4   1  13     7353.24     7182.36     44.23 o
  -3   1  13     1693.98     2158.26     17.48 o
  -2   1  13     5846.68     6460.90     40.91 o
  -1   1  13     1479.50     1733.51     19.60 o
   0   1  13     3288.29     3163.93     23.32 o
   1   1  13        8.68       16.18      5.38 o
   2   1  13     1567.53     1506.10     12.21 o
   3   1  13      494.88      473.05      8.51 o
   4   1  13     2188.03     2367.22     17.00 o
   5   1  13      168.51      181.67      5.29 o
   6   1  13     2686.91     2584.52     20.30 o
   7   1  13     1486.73     1589.47     15.36 o
   8   1  13     3532.72     3671.94     28.79 o
   9   1  13      135.35      169.41      7.59 o
  10   1  13      724.77      679.64     13.21 o
  11   1  13        2.53       12.62      5.62 o
  12   1  13      236.33      259.11     16.20 o
  13   1  13       26.70       37.68      7.02 o
  14   1  13       98.02      128.67      9.28 o
  15   1  13      117.10      140.75     11.04 o
  16   1  13     2316.99     2065.73     54.18 o
  17   1  13      181.57      210.90     15.55 o
  18   1  13      205.56      253.81     15.25 o
  19   1  13        2.04        7.48     11.89 o
  20   1  13      520.90      575.16     21.78 o
  21   1  13        1.23       -2.11     14.14 o
  22   1  13       20.61       13.13     14.94 o
  23   1  13      115.98      152.02     18.41 o
  24   1  13      346.67      390.34     27.33 o
  25   1  13        0.46       26.66     18.27 o
  26   1  13       36.31       51.57     19.44 o
 -27   2  13      212.75      227.52     25.34 o
 -26   2  13       17.73        5.07     26.77 o
 -25   2  13      505.01      505.55     29.64 o
 -24   2  13      122.31      150.68     22.10 o
 -23   2  13      341.18      349.57     24.64 o
 -22   2  13        4.86       44.89     16.64 o
 -21   2  13     1228.08     1132.30     32.90 o
 -20   2  13        5.68       36.94     13.05 o
 -19   2  13      918.00      901.67     20.61 o
 -18   2  13        0.76       18.39      9.14 o
 -17   2  13     1337.01     1283.96     23.29 o
 -16   2  13      121.94      131.71     15.30 o
 -15   2  13     1894.30     1798.85     24.35 o
 -14   2  13     2061.45     2014.15     20.77 o
 -13   2  13     3225.88     3156.22     29.73 o
 -12   2  13     5263.47     4873.84     41.52 o
 -11   2  13      570.11      524.02     11.78 o
 -10   2  13       64.38       82.43      7.60 o
  -9   2  13     2280.52     2133.85     16.88 o
  -8   2  13       87.60       86.58      4.16 o
  -7   2  13      888.64      831.71      9.31 o
  -6   2  13      211.02      247.09      9.44 o
  -5   2  13     2191.00     2273.13     18.22 o
  -4   2  13       29.95       39.73      3.82 o
  -3   2  13     2035.49     1716.94     14.21 o
  -2   2  13      164.14      164.20      4.97 o
  -1   2  13     8049.90     8132.38     49.66 o
   0   2  13      430.09      473.96     10.13 o
   1   2  13     2177.38     1789.88     14.49 o
   2   2  13      401.12      379.21      6.09 o
   3   2  13      222.94      164.47      4.29 o
   4   2  13      253.50      227.76      6.14 o
   5   2  13     5612.88     5237.35     36.16 o
   6   2  13     1025.46     1008.09     12.44 o
   7   2  13      367.19      333.80      8.20 o
   8   2  13      103.84      124.99      6.24 o
   9   2  13     4625.51     4456.00     38.74 o
  10   2  13       64.26       62.24      6.67 o
  11   2  13     2137.42     2061.97     32.33 o
  12   2  13        8.94       35.86      8.45 o
  13   2  13     1346.17     1459.50     24.08 o
  14   2  13       27.00       41.95      7.86 o
  15   2  13     1173.86     1179.23     31.04 o
  16   2  13        8.95       22.63     12.99 o
  17   2  13     1262.14     1213.59     28.08 o
  18   2  13     1440.59     1330.70     28.95 o
  19   2  13     1649.07     1629.93     34.17 o
  20   2  13       14.00       39.95     15.10 o
  21   2  13     1038.05      989.72     36.15 o
  22   2  13       28.13       30.08     16.24 o
  23   2  13      136.58      171.67     24.00 o
  24   2  13       73.21      105.72     23.17 o
  25   2  13      340.80      390.30     25.49 o
  26   2  13       23.26       23.15     23.09 o
 -26   3  13      358.68      361.64     28.99 o
 -25   3  13      205.02      223.93     34.73 o
 -24   3  13      737.50      791.06     54.18 o
 -23   3  13       80.50      101.09     20.43 o
 -22   3  13     1310.06     1135.81     38.75 o
 -21   3  13      167.29      217.56     21.72 o
 -20   3  13     1058.64     1014.57     28.08 o
 -19   3  13        8.67       56.08     11.57 o
 -18   3  13     1783.55     1706.28     24.38 o
 -17   3  13        2.19       44.17      9.20 o
 -16   3  13     1991.00     1913.05     30.99 o
 -15   3  13       34.70       62.95      9.69 o
 -14   3  13     5271.47     5164.47     47.59 o
 -13   3  13      994.42     1029.23     15.49 o
 -12   3  13     3734.05     3690.48     32.41 o
 -11   3  13      432.87      495.82     11.32 o
 -10   3  13     1098.14     1022.69     13.22 o
  -9   3  13       72.51      130.34     10.24 o
  -8   3  13     3196.75     3199.35     23.95 o
  -7   3  13      237.88      270.33      7.32 o
  -6   3  13     3612.36     3611.78     27.57 o
  -5   3  13       11.87       45.00      6.88 o
  -4   3  13     9286.57     9460.25     62.06 o
  -3   3  13      674.47      751.85     14.29 o
  -2   3  13     6332.91     6302.88     39.90 o
  -1   3  13      221.40      303.84     11.42 o
   0   3  13     5796.02     5745.06     35.98 o
   1   3  13      770.63      846.29     13.78 o
   2   3  13     3032.73     3054.43     22.16 o
   3   3  13      111.35      140.14      5.79 o
   4   3  13     3209.48     3229.57     24.60 o
   5   3  13      961.53      952.19     14.93 o
   6   3  13     7769.26     7443.14     57.31 o
   7   3  13     1016.21     1121.02     15.88 o
   8   3  13     5632.61     5551.12     45.00 o
   9   3  13      100.86      132.54      8.03 o
  10   3  13     3497.80     3292.51     32.84 o
  11   3  13      151.53      182.14     14.70 o
  12   3  13     1441.43     1314.08     20.05 o
  13   3  13       66.41      133.65     11.56 o
  14   3  13     1687.57     1730.16     39.04 o
  15   3  13      253.52      293.26     19.57 o
  16   3  13     3507.32     3009.41     49.01 o
  17   3  13     1124.49     1158.37     29.97 o
  18   3  13     3106.07     3099.27     56.97 o
  19   3  13        7.85       42.83     17.58 o
  20   3  13      996.80      973.94     34.68 o
  21   3  13      324.33      332.31     25.01 o
  22   3  13      614.17      584.52     31.36 o
  23   3  13      225.71      269.60     37.03 o
  24   3  13      670.40      673.66     36.27 o
  25   3  13      123.15      182.41     27.56 o
 -24   4  13       33.45       40.71     20.03 o
 -23   4  13      151.96      192.79     23.62 o
 -22   4  13       37.81       63.27     20.14 o
 -21   4  13      557.41      592.65     25.68 o
 -20   4  13        0.74        0.04     11.47 o
 -19   4  13        8.28       29.61     11.25 o
 -18   4  13       21.57       25.67     10.56 o
 -17   4  13      530.09      556.72     16.80 o
 -16   4  13       15.70       20.82      8.99 o
 -15   4  13      280.77      317.45     13.99 o
 -14   4  13        9.29       21.76      8.72 o
 -13   4  13      766.66      775.66     16.94 o
 -12   4  13        1.47       23.42      8.86 o
 -11   4  13     1258.88     1158.40     19.42 o
 -10   4  13       50.52       85.24      7.73 o
  -9   4  13      896.94      890.71     13.25 o
  -8   4  13        4.75       36.67      5.70 o
  -7   4  13      811.00      788.68     12.78 o
  -6   4  13       24.50       44.23      6.05 o
  -5   4  13     2381.48     2398.34     22.37 o
  -4   4  13       34.25       56.58      6.03 o
  -3   4  13     2834.87     2899.84     24.10 o
  -2   4  13      127.82      159.82      8.62 o
  -1   4  13     1549.55     1521.10     17.41 o
   0   4  13       17.39       22.06      5.95 o
   1   4  13     2922.28     2915.64     27.19 o
   2   4  13      310.94      318.22      8.74 o
   3   4  13     1750.75     1711.56     20.19 o
   4   4  13      293.91      301.31      9.23 o
   5   4  13     1085.60     1023.60     17.12 o
   6   4  13     1356.89     1433.30     19.32 o
   7   4  13     1730.33     1683.13     23.19 o
   8   4  13       21.09       35.97      8.11 o
   9   4  13     1657.42     1656.58     22.39 o
  10   4  13      193.65      220.32     11.31 o
  11   4  13      549.23      547.46     18.01 o
  12   4  13        1.11       25.97      9.39 o
  13   4  13      473.42      475.50     17.28 o
  14   4  13       74.12       61.91     13.00 o
  15   4  13       13.16       24.66     12.89 o
  16   4  13      635.74      651.08     29.42 o
  17   4  13      618.31      659.50     30.15 o
  18   4  13       10.39       27.40     14.28 o
  19   4  13      185.11      194.50     21.23 o
  20   4  13       24.15       37.29     19.66 o
  21   4  13      142.45      125.55     24.31 o
  22   4  13        3.59        4.63     22.48 o
  23   4  13      244.36      298.65     30.47 o
  24   4  13       35.69      136.40     82.31 o
 -22   5  13       23.28       44.59     16.63 o
 -21   5  13        1.03        6.58     14.33 o
 -20   5  13       81.00       67.91     16.29 o
 -19   5  13        4.77        3.28     15.10 o
 -18   5  13       15.69       35.21     12.68 o
 -17   5  13        0.00        8.90     11.82 o
 -16   5  13        0.02        2.62     11.50 o
 -15   5  13        4.93       12.63      9.85 o
 -14   5  13       25.14       24.63      9.30 o
 -13   5  13      389.92      387.96     13.94 o
 -12   5  13      107.32      113.85     11.10 o
 -11   5  13      116.45      137.74     11.93 o
 -10   5  13       79.52       78.29     10.47 o
  -9   5  13       36.50       45.76      9.60 o
  -8   5  13       90.99      104.89     10.98 o
  -7   5  13       42.25       36.63      8.30 o
  -6   5  13        2.02       14.08      8.45 o
  -5   5  13       22.70       24.36      7.59 o
  -4   5  13       83.24       67.53      7.58 o
  -3   5  13        8.96        9.81      5.93 o
  -2   5  13      690.19      694.92     12.92 o
  -1   5  13       62.94       62.62      9.19 o
   0   5  13       25.91       37.57      7.73 o
   1   5  13       92.17      117.66      9.26 o
   2   5  13       48.30       42.15      8.15 o
   3   5  13        9.14       17.99      8.86 o
   4   5  13       49.00       71.13      9.46 o
   5   5  13       52.01       35.91     10.30 o
   6   5  13      213.13      195.04     11.39 o
   7   5  13       42.58       42.36      9.28 o
   8   5  13      104.31      101.86     10.16 o
   9   5  13       37.06       27.48      9.34 o
  10   5  13       10.53       22.03      9.79 o
  11   5  13      109.00      120.69     13.30 o
  12   5  13       50.85       74.17     14.09 o
  13   5  13        6.68       20.79     16.13 o
  14   5  13       15.95        8.63     14.43 o
  15   5  13        0.12       12.76     15.97 o
  16   5  13      167.76      211.74     19.62 o
  17   5  13       46.84       64.21     17.01 o
  18   5  13      216.56      231.06     23.09 o
  19   5  13      137.86      119.30     22.36 o
  20   5  13       43.18       96.92     23.31 o
  21   5  13       21.61       27.56     20.11 o
  22   5  13        3.28       32.58     21.19 o
 -20   6  13       10.74       37.04     25.51 o
 -19   6  13      522.58      559.35     32.12 o
 -18   6  13       36.73       67.44     18.83 o
 -17   6  13      135.19      161.65     21.06 o
 -16   6  13       58.02       82.57     18.49 o
 -15   6  13      429.62      410.78     21.81 o
 -14   6  13       15.41       26.17     13.94 o
 -13   6  13      365.94      400.44     23.38 o
 -12   6  13       21.98       47.20     15.42 o
 -11   6  13      485.43      565.76     21.81 o
 -10   6  13        2.13       39.36     11.60 o
  -9   6  13      356.63      380.96     17.72 o
  -8   6  13       60.13       73.79     11.67 o
  -7   6  13      776.76      708.11     21.74 o
  -6   6  13        4.00       35.58     13.15 o
  -5   6  13      915.96      934.16     22.39 o
  -4   6  13       47.24       69.92     10.29 o
  -3   6  13     1659.81     1640.09     28.37 o
  -2   6  13        0.38       23.77     11.02 o
  -1   6  13     2725.54     2524.89     38.36 o
   0   6  13       31.52       97.34     14.87 o
   1   6  13      582.82      619.62     18.99 o
   2   6  13       13.56       62.59     10.92 o
   3   6  13      720.42      700.58     20.00 o
   4   6  13      353.96      364.89     15.25 o
   5   6  13     1053.19     1023.53     21.88 o
   6   6  13      228.05      259.71     16.05 o
   7   6  13      239.22      258.57     15.36 o
   8   6  13      513.87      524.25     20.79 o
   9   6  13      435.04      488.68     21.40 o
  10   6  13       74.00       62.37     16.31 o
  11   6  13      374.40      379.72     23.38 o
  12   6  13        0.30      -10.16     15.35 o
  13   6  13      151.48      151.07     20.44 o
  14   6  13       28.49       57.08     18.84 o
  15   6  13      783.86      759.91     33.35 o
  16   6  13      186.03      190.31     22.14 o
  17   6  13        2.34       -9.27     18.36 o
  18   6  13      342.42      325.52     25.06 o
  19   6  13      444.36      416.35     32.25 o
 -16   7  13      680.82      770.26     35.93 o
 -15   7  13       34.67       91.26     22.53 o
 -14   7  13     1228.17     1291.29     50.76 o
 -13   7  13        2.11       52.83     22.47 o
 -12   7  13      743.25      741.51     37.43 o
 -11   7  13      101.82      129.25     28.21 o
 -10   7  13      549.60      576.77     29.16 o
  -9   7  13      133.94      112.09     21.73 o
  -8   7  13      817.04      806.38     30.95 o
  -7   7  13       38.54       54.70     20.16 o
  -6   7  13      785.40      741.14     37.50 o
  -5   7  13       36.68       32.66     18.85 o
  -4   7  13      715.88      703.32     28.49 o
  -3   7  13      196.98      220.54     20.47 o
  -2   7  13     2706.18     2481.98     42.99 o
  -1   7  13      140.06      159.13     15.56 o
   0   7  13      453.60      525.83     21.84 o
   1   7  13      376.56      378.28     20.48 o
   2   7  13     1649.81     1455.19     32.18 o
   3   7  13       79.79       80.09     14.99 o
   4   7  13      372.92      393.26     20.70 o
   5   7  13      234.54      282.49     19.83 o
   6   7  13      829.16      814.93     29.07 o
   7   7  13       26.43       66.57     17.98 o
   8   7  13     1686.56     1654.33     40.49 o
   9   7  13       21.81       26.32     19.12 o
  10   7  13      859.41      903.94     48.30 o
  11   7  13        7.03       60.75     19.76 o
  12   7  13     1117.15     1141.38     38.61 o
  13   7  13       14.81       85.11     22.61 o
  14   7  13     1006.45     1009.62     38.31 o
  15   7  13       55.17       89.21     22.24 o
  16   7  13      483.70      525.05     37.04 o
 -11   8  13      441.30      429.05     36.48 o
 -10   8  13      102.56       81.97     23.93 o
  -9   8  13      245.67      246.15     32.11 o
  -8   8  13        4.75       44.19     25.25 o
  -7   8  13      268.91      258.49     30.42 o
  -6   8  13        1.61      -12.61     23.51 o
  -5   8  13      334.06      281.98     30.16 o
  -4   8  13        6.45       30.45     18.39 o
  -3   8  13      702.72      610.46     30.51 o
  -2   8  13        0.96       15.34     17.08 o
  -1   8  13      307.39      324.73     23.65 o
   0   8  13        0.28       -2.19     16.39 o
   1   8  13      549.00      525.02     26.35 o
   2   8  13       34.74       29.57     27.14 o
   3   8  13      427.67      452.43     33.44 o
   4   8  13        3.17        8.44     18.30 o
   5   8  13       33.71       40.33     18.76 o
   6   8  13       11.85       24.29     20.48 o
   7   8  13      487.51      528.85     52.53 o
   8   8  13       69.54      138.98     32.75 o
   9   8  13      407.03      456.79     33.12 o
  10   8  13        5.83       17.82     25.52 o
 -27   0  14       16.36        7.65     26.23 o
 -26   0  14      144.16      101.78     41.42 o
 -25   0  14       26.07       10.64     26.54 o
 -24   0  14      197.99      156.31     27.98 o
 -23   0  14        1.06      -23.28     23.28 o
 -22   0  14      146.26      124.44     23.80 o
 -21   0  14       28.09      -18.85     20.29 o
 -20   0  14      377.50      361.22     33.86 o
 -19   0  14       54.46       44.80     16.36 o
 -18   0  14      216.43      234.24     18.08 o
 -17   0  14       13.41        1.43     11.39 o
 -16   0  14      148.94      142.63     11.98 o
 -15   0  14       69.20       69.42      9.26 o
 -14   0  14      319.71      324.22     13.67 o
 -13   0  14       18.20       16.76      7.90 o
 -12   0  14      166.10      169.34      9.29 o
 -11   0  14      712.92      673.88     16.88 o
 -10   0  14        1.92        5.51      5.07 o
  -9   0  14       46.33       50.98      5.90 o
  -8   0  14       19.34        7.18      4.13 o
  -7   0  14        2.36       -3.80      3.80 o
  -6   0  14        1.85        0.13      4.16 o
  -5   0  14       10.83       10.75      4.62 o
  -4   0  14        3.29       11.48      4.77 o
  -3   0  14        2.95        6.58      5.36 o
  -2   0  14      113.82      131.45      7.22 o
  -1   0  14       59.73       78.98      6.80 o
   0   0  14       10.84        6.87      5.70 o
   1   0  14        0.06        3.38      3.60 o
   2   0  14       10.15       19.32      3.99 o
   3   0  14        2.34        4.62      3.97 o
   4   0  14       66.39       69.70      4.97 o
   5   0  14      153.08      151.35      6.00 o
   6   0  14        3.19        4.56      4.29 o
   7   0  14        0.27       -1.79      4.91 o
   8   0  14      106.49      109.04      7.24 o
   9   0  14      110.41      117.69      8.87 o
  10   0  14       18.23       23.54      6.50 o
  11   0  14      108.56      114.47     16.00 o
  12   0  14       79.79       88.11     11.51 o
  13   0  14      141.59      151.02     12.82 o
  14   0  14       52.39       48.00     13.07 o
  15   0  14      131.87      162.76     17.12 o
  16   0  14       84.21      104.66     26.46 o
  17   0  14      147.72      172.16     19.23 o
  18   0  14        1.63       37.16     18.17 o
  19   0  14      267.10      276.24     23.61 o
  20   0  14       34.11       62.38     23.34 o
  21   0  14      249.61      286.61     28.09 o
  22   0  14       68.90       75.89     21.41 o
  23   0  14      142.84      137.73     27.25 o
  24   0  14        0.53       43.46     27.38 o
  25   0  14       83.09      107.19     27.25 o
  26   0  14       34.40       40.77     32.41 o
 -27   1  14       46.71       49.84     24.43 o
 -26   1  14       23.83       22.93     22.27 o
 -25   1  14       94.55       98.96     22.31 o
 -24   1  14        6.11       -9.45     18.75 o
 -23   1  14        7.68       -7.38     16.35 o
 -22   1  14       41.49        5.92     16.66 o
 -21   1  14        8.54       -2.71     16.03 o
 -20   1  14       92.56       97.19     17.48 o
 -19   1  14       14.82       13.96     11.57 o
 -18   1  14       14.46       12.49     10.09 o
 -17   1  14        1.39       -8.50      8.50 o
 -16   1  14       78.94       84.71     10.51 o
 -15   1  14       10.20        8.05      6.37 o
 -14   1  14       28.05       26.01      6.57 o
 -13   1  14       99.35       89.24      7.54 o
 -12   1  14     1290.61     1241.97     15.91 o
 -11   1  14      179.80      153.35      6.65 o
 -10   1  14        7.03       12.89      4.25 o
  -9   1  14        6.57        9.10      3.39 o
  -8   1  14       18.19       29.92      4.18 o
  -7   1  14        0.65        2.02      3.22 o
  -6   1  14       47.26       55.12      3.26 o
  -5   1  14       33.22       44.73      3.61 o
  -4   1  14      383.17      363.99      6.84 o
  -3   1  14        8.75        2.23      3.41 o
  -2   1  14      855.11      956.41     10.98 o
  -1   1  14      293.38      290.56      6.15 o
   0   1  14      129.95      127.19      4.26 o
   1   1  14       33.84       43.46      3.22 o
   2   1  14       65.64       60.10      3.12 o
   3   1  14      206.27      184.77      4.67 o
   4   1  14        6.27       12.13      2.93 o
   5   1  14      112.23      112.08      4.84 o
   6   1  14        0.59       -0.09      3.45 o
   7   1  14      541.77      507.29      8.84 o
   8   1  14        3.63        6.92      4.31 o
   9   1  14      492.28      462.28     10.30 o
  10   1  14        1.73        8.77      5.76 o
  11   1  14       54.53       68.49     13.28 o
  12   1  14        0.02        4.41      7.16 o
  13   1  14       24.77       23.38      7.34 o
  14   1  14        0.25       -4.28      8.98 o
  15   1  14        1.28       -1.76     12.07 o
  16   1  14       27.65       16.96     12.14 o
  17   1  14      405.52      409.41     19.67 o
  18   1  14       84.00       85.82     13.32 o
  19   1  14       91.24       88.69     13.98 o
  20   1  14       15.16       12.91     13.45 o
  21   1  14      165.50      185.56     17.02 o
  22   1  14       12.26       16.49     14.12 o
  23   1  14       12.37       40.27     16.87 o
  24   1  14       71.36       75.36     22.41 o
  25   1  14      108.97      129.65     20.54 o
  26   1  14       10.61        7.28     20.50 o
 -26   2  14        3.25       12.11     28.02 o
 -25   2  14      217.60      231.73     25.16 o
 -24   2  14       92.70      130.04     22.80 o
 -23   2  14      122.44      188.66     22.59 o
 -22   2  14        0.59       -6.56     24.41 o
 -21   2  14      308.00      306.29     22.22 o
 -20   2  14        2.60        9.25     15.66 o
 -19   2  14      655.80      656.99     38.42 o
 -18   2  14       66.16       57.76     12.14 o
 -17   2  14      539.44      540.12     18.68 o
 -16   2  14       62.64       66.22      9.56 o
 -15   2  14      619.43      578.69     22.91 o
 -14   2  14      271.43      285.86      9.67 o
 -13   2  14     3597.16     3476.97     33.70 o
 -12   2  14     2153.43     1972.57     20.96 o
 -11   2  14      543.92      544.50     10.61 o
 -10   2  14       74.56       83.93      8.54 o
  -9   2  14      926.56      874.29     10.28 o
  -8   2  14      564.12      547.29      8.30 o
  -7   2  14      173.44      209.70      5.78 o
  -6   2  14      381.28      387.51      7.22 o
  -5   2  14      286.91      320.53      6.38 o
  -4   2  14      155.46      162.73      4.46 o
  -3   2  14      498.46      431.29      6.78 o
  -2   2  14       11.81        6.09      3.14 o
  -1   2  14     2019.22     2014.84     17.30 o
   0   2  14     3111.03     3070.37     22.82 o
   1   2  14      247.61      191.88      4.90 o
   2   2  14      703.43      623.62      8.22 o
   3   2  14        7.90        7.22      2.81 o
   4   2  14      554.21      490.50      7.98 o
   5   2  14      808.01      786.55     11.35 o
   6   2  14     3194.02     2923.95     24.38 o
   7   2  14        9.66       12.49      4.60 o
   8   2  14      940.94      917.48     13.25 o
   9   2  14      459.11      471.96     11.32 o
  10   2  14      910.91      857.06     26.67 o
  11   2  14      221.61      254.72      9.60 o
  12   2  14      863.44      855.00     16.16 o
  13   2  14       62.89      102.77      9.19 o
  14   2  14      454.51      481.54     17.43 o
  15   2  14      121.69      145.31     13.94 o
  16   2  14      294.73      343.40     17.25 o
  17   2  14      174.93      176.32     14.95 o
  18   2  14     1795.04     1654.42     31.91 o
  19   2  14        0.38       -0.75     13.72 o
  20   2  14      573.83      593.43     31.46 o
  21   2  14        7.51       22.71     15.22 o
  22   2  14      454.05      422.85     25.26 o
  23   2  14       24.24       36.60     26.80 o
  24   2  14      190.51      189.63     24.32 o
  25   2  14        3.36       -6.67     21.20 o
 -25   3  14      194.88      177.60     23.79 o
 -24   3  14     2089.27     2173.04     51.56 o
 -23   3  14       20.54       62.69     20.99 o
 -22   3  14     1322.17     1218.44     39.00 o
 -21   3  14        0.47       47.32     20.25 o
 -20   3  14     2275.01     2085.61     41.05 o
 -19   3  14      334.53      351.80     20.16 o
 -18   3  14     2333.64     2370.94     36.77 o
 -17   3  14      155.57      178.12     11.17 o
 -16   3  14     3182.26     3122.71     35.54 o
 -15   3  14      213.23      259.13     13.10 o
 -14   3  14     6113.88     5874.03     50.23 o
 -13   3  14       33.29       64.18      9.37 o
 -12   3  14     6842.91     6674.09     52.62 o
 -11   3  14     5425.36     5169.74     41.68 o
 -10   3  14      808.09      898.59     13.64 o
  -9   3  14     1307.48     1237.70     13.40 o
  -8   3  14     1508.42     1627.87     19.75 o
  -7   3  14      846.09      843.80     13.53 o
  -6   3  14     2772.50     2804.83     23.64 o
  -5   3  14     1457.96     1432.39     14.29 o
  -4   3  14     7111.61     7099.77     47.62 o
  -3   3  14     1326.12     1293.67     14.70 o
  -2   3  14    14496.47    14579.91     89.32 o
  -1   3  14     9041.83     9201.75     58.18 o
   0   3  14     3002.01     2778.38     20.66 o
   1   3  14     4142.50     3943.50     27.65 o
   2   3  14     2921.59     2948.54     21.62 o
   3   3  14     3336.12     3432.14     26.63 o
   4   3  14     2097.19     2136.57     21.28 o
   5   3  14     5060.75     4859.30     39.97 o
   6   3  14     2460.45     2279.96     23.97 o
   7   3  14    12603.40    11814.29     89.63 o
   8   3  14     2336.31     2353.07     26.00 o
   9   3  14     5210.69     4834.98     42.30 o
  10   3  14     1961.77     1892.84     24.17 o
  11   3  14     2525.33     2331.47     28.09 o
  12   3  14     1349.69     1249.37     23.32 o
  13   3  14     1570.13     1575.59     30.78 o
  14   3  14      579.47      639.48     22.73 o
  15   3  14     1793.63     1758.57     33.90 o
  16   3  14     1915.53     1684.68     33.68 o
  17   3  14     7862.22     7097.69     88.52 o
  18   3  14      188.80      254.95     20.73 o
  19   3  14     3093.11     2911.13     65.91 o
  20   3  14      521.00      562.33     28.12 o
  21   3  14     1890.12     1782.94     44.16 o
  22   3  14       36.43       59.91     32.95 o
  23   3  14     1337.14     1321.12     43.38 o
  24   3  14       88.27       87.74     24.76 o
 -24   4  14        5.42        2.19     22.73 o
 -23   4  14      939.48     1006.02     73.44 o
 -22   4  14       82.39      114.02     21.77 o
 -21   4  14      671.86      675.11     30.83 o
 -20   4  14      463.64      488.66     21.95 o
 -19   4  14     1722.75     1837.29     39.69 o
 -18   4  14      991.66      936.44     27.46 o
 -17   4  14     2180.55     2113.73     34.05 o
 -16   4  14      391.68      441.24     18.84 o
 -15   4  14     3808.93     3528.14     41.10 o
 -14   4  14       71.13      131.23      9.78 o
 -13   4  14    11007.54    10506.44     84.85 o
 -12   4  14     4726.40     4554.58     42.03 o
 -11   4  14      543.12      609.24     15.25 o
 -10   4  14     2454.78     2424.65     28.08 o
  -9   4  14     4946.68     4923.93     41.79 o
  -8   4  14     2994.99     2867.77     27.36 o
  -7   4  14     6980.25     6897.61     50.18 o
  -6   4  14     2759.43     2765.67     24.88 o
  -5   4  14     9293.77     9083.83     63.64 o
  -4   4  14     3129.99     3030.27     27.50 o
  -3   4  14    13887.84    13557.55    101.65 o
  -2   4  14     4164.44     4096.38     37.52 o
  -1   4  14    13514.02    13432.55     98.43 o
   0   4  14    12869.48    13003.58     85.66 o
   1   4  14     6284.38     5910.43     45.13 o
   2   4  14     7945.18     7712.46     57.50 o
   3   4  14     4037.73     3839.60     34.59 o
   4   4  14     3726.31     3621.25     34.92 o
   5   4  14     5173.82     5016.21     46.44 o
   6   4  14    11716.26    11492.83     95.07 o
   7   4  14     1075.85     1109.10     20.69 o
   8   4  14     6287.02     6230.65     59.16 o
   9   4  14     2888.62     2832.13     32.27 o
  10   4  14     3048.01     2865.38     35.53 o
  11   4  14     1710.37     1795.95     25.23 o
  12   4  14     1911.04     2012.71     31.75 o
  13   4  14      842.48      794.48     23.17 o
  14   4  14      579.96      660.63     22.56 o
  15   4  14      680.83      689.56     24.34 o
  16   4  14     1413.13     1498.67     36.32 o
  17   4  14      806.54      932.77     38.16 o
  18   4  14     4227.92     4043.81     65.49 o
  19   4  14      664.59      690.92     30.74 o
  20   4  14     1463.01     1506.00     42.74 o
  21   4  14      154.27      189.00     24.54 o
  22   4  14      984.50      951.99     38.68 o
  23   4  14      150.50      160.13     30.71 o
 -22   5  14     1438.39     1509.62     40.13 o
 -21   5  14       83.10      104.84     17.67 o
 -20   5  14     1921.88     1973.00     38.71 o
 -19   5  14      442.34      541.07     26.07 o
 -18   5  14     1673.81     1809.10     36.70 o
 -17   5  14      712.83      757.36     26.54 o
 -16   5  14     2788.59     2866.68     44.03 o
 -15   5  14      280.08      340.30     15.56 o
 -14   5  14     4651.66     4516.50     49.85 o
 -13   5  14      312.12      408.29     16.69 o
 -12   5  14     1690.79     1578.26     25.99 o
 -11   5  14     2545.76     2485.01     33.75 o
 -10   5  14       84.84      151.32     13.35 o
  -9   5  14     2570.37     2305.12     33.11 o
  -8   5  14      158.75      331.02     22.57 o
  -7   5  14      348.45      364.14     11.78 o
  -6   5  14      470.84      555.92     13.69 o
  -5   5  14      598.86      561.32     15.77 o
  -4   5  14      803.90      759.26     16.69 o
  -3   5  14      874.61      708.89     19.62 o
  -2   5  14     1582.68     1546.63     20.65 o
  -1   5  14     2774.53     2699.72     35.23 o
   0   5  14      633.62      689.06     17.85 o
   1   5  14     2470.20     2378.39     28.88 o
   2   5  14      360.16      353.48     14.28 o
   3   5  14      733.15      666.08     17.64 o
   4   5  14      477.88      484.94     14.69 o
   5   5  14     2910.52     2805.34     36.85 o
   6   5  14      827.48      880.16     20.04 o
   7   5  14     6861.88     6732.99     66.24 o
   8   5  14     2868.34     2837.92     35.74 o
   9   5  14     3775.44     3488.25     40.44 o
  10   5  14     1891.32     1932.99     29.07 o
  11   5  14     2604.72     2421.91     38.68 o
  12   5  14     2001.33     1962.96     39.66 o
  13   5  14     2579.61     2672.28     46.88 o
  14   5  14     1412.96     1426.17     34.85 o
  15   5  14     2538.06     2542.11     47.67 o
  16   5  14     1045.50     1034.33     36.80 o
  17   5  14     6571.33     6215.44     87.65 o
  18   5  14     1349.81     1477.08     42.31 o
  19   5  14     3429.48     3346.51     60.52 o
  20   5  14      236.42      281.89     24.68 o
  21   5  14     1664.70     1618.23     46.19 o
 -19   6  14      975.96     1167.44     56.17 o
 -18   6  14      492.15      500.36     32.00 o
 -17   6  14     1338.67     1433.09     45.69 o
 -16   6  14      175.02      207.30     21.13 o
 -15   6  14     3657.39     3599.46     58.91 o
 -14   6  14      394.16      480.26     24.43 o
 -13   6  14     2540.39     2476.47     41.36 o
 -12   6  14      352.13      418.97     23.57 o
 -11   6  14     3990.79     3999.89     52.36 o
 -10   6  14     2354.66     2401.42     52.89 o
  -9   6  14     2497.37     2660.64     39.64 o
  -8   6  14     1447.82     1441.21     30.78 o
  -7   6  14     5947.88     5791.07     70.48 o
  -6   6  14     1342.91     1283.17     28.08 o
  -5   6  14     6910.66     6807.71     87.90 o
  -4   6  14     2267.78     2274.17     57.66 o
  -3   6  14     8513.06     8192.74     86.49 o
  -2   6  14     3541.28     3714.50     46.52 o
  -1   6  14     6737.56     6462.20     74.40 o
   0   6  14     4811.13     4813.27     77.77 o
   1   6  14     5374.78     5372.60     59.03 o
   2   6  14     4862.30     4689.86     60.38 o
   3   6  14     4054.80     3976.20     50.07 o
   4   6  14     1901.10     2008.11     35.47 o
   5   6  14     1523.68     1418.40     28.26 o
   6   6  14     3896.45     3970.57     50.19 o
   7   6  14     1667.10     1712.93     35.99 o
   8   6  14     4147.31     4145.61     57.74 o
   9   6  14     1468.97     1531.53     33.04 o
  10   6  14     1409.97     1450.96     40.23 o
  11   6  14     1065.02     1022.32     33.11 o
  12   6  14      903.04      919.67     33.71 o
  13   6  14      662.25      605.79     29.19 o
  14   6  14      355.65      407.19     27.29 o
  15   6  14      133.99      174.58     22.97 o
  16   6  14     1558.18     1471.82     45.93 o
  17   6  14      307.19      342.14     25.50 o
  18   6  14     1342.62     1328.13     46.07 o
 -16   7  14     1522.86     1572.55     70.54 o
 -15   7  14       83.02      122.33     27.51 o
 -14   7  14     1736.45     1701.16     50.41 o
 -13   7  14        1.72       73.82     30.16 o
 -12   7  14      843.88      850.02     41.03 o
 -11   7  14      228.76      228.33     31.06 o
 -10   7  14     1386.49     1473.32     62.93 o
  -9   7  14      929.62      838.50     42.43 o
  -8   7  14      655.20      688.95     31.98 o
  -7   7  14      133.84      136.69     22.48 o
  -6   7  14     1564.94     1476.55     36.17 o
  -5   7  14      395.67      409.48     23.03 o
  -4   7  14     1257.19     1158.70     33.56 o
  -3   7  14      413.59      415.32     22.68 o
  -2   7  14      649.99      684.40     25.21 o
  -1   7  14      985.45      967.54     26.60 o
   0   7  14     1494.82     1429.26     33.73 o
   1   7  14     1126.39     1030.46     29.34 o
   2   7  14     1080.07     1024.26     27.27 o
   3   7  14      716.14      769.64     25.97 o
   4   7  14      667.60      680.64     25.40 o
   5   7  14      857.57      918.86     28.66 o
   6   7  14      608.81      642.81     28.62 o
   7   7  14     1581.15     1581.33     38.86 o
   8   7  14     1106.30     1114.80     32.69 o
   9   7  14     1855.32     1935.13     51.75 o
  10   7  14      810.73      825.45     38.36 o
  11   7  14     1039.92     1068.57     39.57 o
  12   7  14      868.61      874.05     35.53 o
  13   7  14      964.80     1032.13     38.59 o
  14   7  14      312.24      335.28     31.00 o
  15   7  14     1294.48     1408.99     45.84 o
 -10   8  14       95.06       91.44     27.74 o
  -9   8  14      135.64      191.63     31.55 o
  -8   8  14       87.65       73.28     26.40 o
  -7   8  14      148.56      130.30     27.21 o
  -6   8  14       27.83       16.38     24.35 o
  -5   8  14      209.94      147.78     28.12 o
  -4   8  14       14.35       23.13     24.26 o
  -3   8  14        6.38       -4.24     19.05 o
  -2   8  14      138.32      171.43     19.96 o
  -1   8  14      111.40       95.95     19.28 o
   0   8  14      154.08      127.81     19.46 o
   1   8  14      319.59      317.32     22.81 o
   2   8  14      108.65      115.29     20.16 o
   3   8  14       10.40       13.72     18.67 o
   4   8  14        4.39      -13.91     17.44 o
   5   8  14       32.06       10.07     20.69 o
   6   8  14      184.35      177.24     27.55 o
   7   8  14       24.15       41.48     25.54 o
   8   8  14      153.25      178.47     38.04 o
   9   8  14       54.63       64.87     30.16 o
 -26   1  15        3.29      -20.06     20.06 o
 -25   1  15      132.80      127.65     24.34 o
 -24   1  15      294.71      376.14     26.73 o
 -23   1  15        7.93       -9.60     17.02 o
 -22   1  15        1.36        2.41     22.10 o
 -21   1  15       76.33       72.06     16.48 o
 -20   1  15        2.46       12.38     14.68 o
 -19   1  15      485.10      450.79     22.99 o
 -18   1  15       83.86      121.99     18.33 o
 -17   1  15      173.72      150.61     14.32 o
 -16   1  15       19.39       16.30      9.51 o
 -15   1  15      829.16      820.21     16.23 o
 -14   1  15     1244.95     1172.86     17.65 o
 -13   1  15       21.47       23.65      6.31 o
 -12   1  15       71.90       64.51      6.86 o
 -11   1  15     3767.18     3647.61     33.07 o
 -10   1  15        1.70       38.30      7.24 o
  -9   1  15      755.89      703.38     10.57 o
  -8   1  15       25.99       50.01      4.15 o
  -7   1  15      549.52      574.26      8.64 o
  -6   1  15      101.81      149.55      4.94 o
  -5   1  15      510.37      554.43      8.27 o
  -4   1  15      206.79      213.22      6.00 o
  -3   1  15     1894.34     1732.68     18.18 o
  -2   1  15     1275.31     1388.20     14.30 o
  -1   1  15     3736.54     3880.18     30.45 o
   0   1  15      213.09      328.46      8.46 o
   1   1  15     1868.63     1778.93     14.28 o
   2   1  15      153.22      166.24      4.76 o
   3   1  15      425.26      419.95      7.43 o
   4   1  15       29.37       36.65      3.43 o
   5   1  15     1255.94     1213.38     12.93 o
   6   1  15       11.95       22.95      4.35 o
   7   1  15      993.77      937.17     12.60 o
   8   1  15      404.57      428.04     10.13 o
   9   1  15     1040.77     1066.76     15.44 o
  10   1  15        0.39       81.51     12.78 o
  11   1  15      253.21      255.52     10.10 o
  12   1  15       15.09       12.36      7.66 o
  13   1  15       20.28       52.32      9.64 o
  14   1  15       76.35       76.32     13.17 o
  15   1  15        5.16      -20.28     21.39 o
  16   1  15       33.95       36.57     20.67 o
  17   1  15      921.52      878.64     24.67 o
  18   1  15       50.90       65.47     13.87 o
  19   1  15      233.78      233.30     17.45 o
  20   1  15       12.39        7.14     14.97 o
  21   1  15      315.83      326.31     20.65 o
  22   1  15        5.74        1.31     16.27 o
  23   1  15       62.90       99.19     22.11 o
  24   1  15        0.02       29.86     20.86 o
  25   1  15      200.70      249.01     26.43 o
 -26   2  15      244.48      297.61     39.90 o
 -25   2  15      375.17      370.20     29.93 o
 -24   2  15      216.55      208.70     26.15 o
 -23   2  15      269.10      258.00     35.30 o
 -22   2  15       36.57       30.34     18.20 o
 -21   2  15        3.54       25.27     20.71 o
 -20   2  15      480.77      456.38     43.76 o
 -19   2  15       66.23      134.78     25.70 o
 -18   2  15     1219.07     1218.44     27.63 o
 -17   2  15      121.47      215.15     18.98 o
 -16   2  15      549.41      554.12     17.66 o
 -15   2  15       85.92      119.34     11.03 o
 -14   2  15     1924.50     1811.85     24.28 o
 -13   2  15     5082.85     4973.90     45.45 o
 -12   2  15      868.54      817.78     15.01 o
 -11   2  15     3793.59     3726.48     33.44 o
 -10   2  15      396.28      340.67     10.41 o
  -9   2  15      105.78      177.32      7.34 o
  -8   2  15     1564.18     1507.14     14.24 o
  -7   2  15        7.86      156.39     16.93 o
  -6   2  15      749.75      763.04     10.90 o
  -5   2  15       54.69       61.95      3.99 o
  -4   2  15     1504.24     1391.67     13.43 o
  -3   2  15     1091.80     1186.71     12.29 o
  -2   2  15      155.11       92.16      4.61 o
  -1   2  15       20.11      141.26     14.38 o
   0   2  15     5097.31     5085.11     34.63 o
   1   2  15      314.47      368.23      6.21 o
   2   2  15     2771.41     2442.49     19.39 o
   3   2  15      287.70      295.13      6.19 o
   4   2  15      347.34      330.07      7.81 o
   5   2  15      303.48      299.13      7.35 o
   6   2  15     6503.37     6403.71     46.93 o
   7   2  15       33.96       83.88      6.70 o
   8   2  15     2716.47     2626.01     29.58 o
   9   2  15        4.07       11.96      6.09 o
  10   2  15     2175.26     2093.54     26.30 o
  11   2  15       10.01       39.95      7.25 o
  12   2  15     1609.23     1645.30     21.68 o
  13   2  15       18.25       56.39     10.57 o
  14   2  15      622.68      690.05     21.16 o
  15   2  15       38.91       57.93     15.22 o
  16   2  15     2232.83     2098.25     34.23 o
  17   2  15      158.50      182.11     15.82 o
  18   2  15     2115.76     2055.60     35.45 o
  19   2  15       89.18       74.73     16.35 o
  20   2  15      949.50      931.05     29.53 o
  21   2  15        2.96       12.94     15.49 o
  22   2  15      688.22      682.38     28.71 o
  23   2  15       48.99       51.96     36.95 o
  24   2  15      278.05      327.83     29.91 o
  25   2  15        6.82       22.64     23.44 o
 -25   3  15      591.63      716.23     57.98 o
 -24   3  15     1168.84     1165.18     40.52 o
 -23   3  15       10.52       14.92     25.71 o
 -22   3  15      175.00      244.19     23.19 o
 -21   3  15      720.29      728.60     36.49 o
 -20   3  15      329.90      339.65     26.82 o
 -19   3  15     1054.90      984.47     28.64 o
 -18   3  15      248.25      348.99     25.46 o
 -17   3  15     1139.75     1063.48     25.32 o
 -16   3  15      588.62      650.95     21.43 o
 -15   3  15     1427.26     1476.97     26.24 o
 -14   3  15     2288.71     2259.49     28.73 o
 -13   3  15      847.01      851.32     17.92 o
 -12   3  15       10.00       96.92     12.42 o
 -11   3  15     3125.44     3106.08     30.97 o
 -10   3  15        6.14      116.04     10.49 o
  -9   3  15     2803.15     2636.78     25.54 o
  -8   3  15      282.58      375.10     13.38 o
  -7   3  15     1546.98     1550.17     15.60 o
  -6   3  15      444.83      519.31     11.93 o
  -5   3  15     1370.83     1387.31     21.86 o
  -4   3  15      530.53      617.94     12.06 o
  -3   3  15     3044.66     2905.73     23.64 o
  -2   3  15      790.56      868.38     11.94 o
  -1   3  15     8498.79     8509.51     55.30 o
   0   3  15       57.00      274.85     24.79 o
   1   3  15     4533.13     4342.28     30.82 o
   2   3  15      158.38      223.71      7.87 o
   3   3  15     3545.42     3455.35     30.31 o
   4   3  15      277.08      291.05     10.89 o
   5   3  15     2431.76     2337.02     23.84 o
   6   3  15      284.78      327.36     10.76 o
   7   3  15     4863.31     4714.76     46.40 o
   8   3  15       27.39      110.03      8.50 o
   9   3  15     4467.22     4093.65     37.16 o
  10   3  15       18.02      101.42      8.33 o
  11   3  15     2802.90     2580.33     30.65 o
  12   3  15      139.35      172.35     14.59 o
  13   3  15     1920.47     1792.39     29.87 o
  14   3  15      115.29      141.79     14.06 o
  15   3  15     1102.74     1082.88     27.36 o
  16   3  15        2.44       32.17     13.75 o
  17   3  15     2634.58     2425.47     44.67 o
  18   3  15       70.46      106.22     19.13 o
  19   3  15     2076.28     2003.70     58.24 o
  20   3  15        7.45       31.54     19.19 o
  21   3  15     1258.94     1100.35     42.60 o
  22   3  15       14.22       57.20     36.76 o
  23   3  15      650.55      671.39     37.53 o
  24   3  15       14.94        9.67     26.39 o
 -23   4  15      360.38      428.75     32.61 o
 -22   4  15       49.70       81.85     20.48 o
 -21   4  15        5.88       24.61     19.03 o
 -20   4  15      183.43      250.86     22.30 o
 -19   4  15       50.89       50.78     16.01 o
 -18   4  15      750.43      755.06     24.99 o
 -17   4  15        6.10       34.96     14.51 o
 -16   4  15      288.39      279.16     17.46 o
 -15   4  15      780.18      798.67     24.35 o
 -14   4  15     1058.78      983.24     22.20 o
 -13   4  15       26.46       49.42      9.89 o
 -12   4  15       24.02       52.66      9.56 o
 -11   4  15      696.57      712.50     17.52 o
 -10   4  15     1811.23     1810.76     24.79 o
  -9   4  15      102.97      191.72     11.70 o
  -8   4  15     1316.92     1221.48     18.95 o
  -7   4  15      533.94      537.83     11.24 o
  -6   4  15      459.49      487.82     10.40 o
  -5   4  15      114.87      165.30      7.87 o
  -4   4  15     1263.44     1228.72     16.55 o
  -3   4  15      576.29      569.55     13.49 o
  -2   4  15     1345.45     1331.28     19.45 o
  -1   4  15      293.72      339.99     11.01 o
   0   4  15     1681.60     1584.04     18.06 o
   1   4  15       86.15      115.32      7.08 o
   2   4  15     1155.65     1122.63     16.95 o
   3   4  15      770.56      793.13     14.50 o
   4   4  15     1058.08     1046.34     17.23 o
   5   4  15      793.69      834.95     18.54 o
   6   4  15        9.24       37.59      8.50 o
   7   4  15      316.27      367.29     12.95 o
   8   4  15     2536.83     2555.16     31.97 o
   9   4  15        6.07       65.59      9.53 o
  10   4  15      154.21      194.78     12.49 o
  11   4  15       61.59       64.42      9.80 o
  12   4  15      338.56      323.67     15.21 o
  13   4  15       36.15       50.34     12.33 o
  14   4  15      113.02      134.03     14.76 o
  15   4  15        4.43        6.58     13.78 o
  16   4  15      281.85      332.98     21.90 o
  17   4  15       29.48       68.50     18.94 o
  18   4  15      456.16      467.26     28.75 o
  19   4  15       60.25       67.73     22.43 o
  20   4  15      148.68      140.52     28.28 o
  21   4  15        0.02       -4.72     22.23 o
  22   4  15      177.07      211.01     27.61 o
 -21   5  15       11.39       20.87     16.37 o
 -20   5  15        0.51       15.47     14.35 o
 -19   5  15       28.38       35.04     17.43 o
 -18   5  15        8.17       19.59     15.56 o
 -17   5  15        9.94       18.08     13.70 o
 -16   5  15        2.17       23.62     14.16 o
 -15   5  15       23.66       25.73     13.49 o
 -14   5  15        4.74       28.81     13.19 o
 -13   5  15        0.01       21.90     11.84 o
 -12   5  15       29.13       55.98     13.56 o
 -11   5  15      301.10      369.10     17.99 o
 -10   5  15       83.16      106.87     12.51 o
  -9   5  15      292.06      320.31     13.69 o
  -8   5  15        2.56       -8.92      8.92 o
  -7   5  15       76.87       83.35      9.39 o
  -6   5  15      117.44       91.25     10.41 o
  -5   5  15      105.26      100.30      9.48 o
  -4   5  15        8.79       21.21      8.24 o
  -3   5  15        4.32        7.78      7.84 o
  -2   5  15       62.83       64.09      8.49 o
  -1   5  15      172.93      165.36     11.07 o
   0   5  15       82.06       81.83      9.96 o
   1   5  15       12.53        4.27      7.76 o
   2   5  15       19.02       29.68      8.49 o
   3   5  15      670.77      637.11     16.42 o
   4   5  15      247.43      238.61     12.87 o
   5   5  15      582.43      555.95     17.76 o
   6   5  15      677.97      673.14     18.98 o
   7   5  15       17.51       24.88      9.79 o
   8   5  15      514.38      523.68     16.72 o
   9   5  15      136.32      144.06     12.07 o
  10   5  15       20.91       26.38     11.02 o
  11   5  15       27.16       17.13     12.07 o
  12   5  15       58.64       46.09     16.64 o
  13   5  15       96.77       80.12     15.60 o
  14   5  15       25.05       13.27     17.93 o
  15   5  15       43.70       39.63     18.97 o
  16   5  15       37.12       23.78     19.92 o
  17   5  15       72.90      114.02     21.86 o
  18   5  15       24.68       38.84     21.96 o
  19   5  15        4.51       62.09     26.82 o
  20   5  15        0.02       35.96     22.03 o
 -19   6  15        5.53       73.22     30.73 o
 -18   6  15        9.52       19.36     23.96 o
 -17   6  15       92.02      130.05     20.50 o
 -16   6  15       60.92       84.31     20.15 o
 -15   6  15       15.50       61.51     18.79 o
 -14   6  15      170.68      189.87     20.51 o
 -13   6  15      375.53      387.39     23.06 o
 -12   6  15     1009.80      992.87     35.83 o
 -11   6  15       70.07      108.78     18.02 o
 -10   6  15       92.31      132.25     17.28 o
  -9   6  15        0.54       11.13     13.00 o
  -8   6  15      219.52      269.13     16.53 o
  -7   6  15       70.13      155.66     18.46 o
  -6   6  15      430.72      468.29     21.03 o
  -5   6  15       52.96      103.15     14.80 o
  -4   6  15      951.22      881.88     25.47 o
  -3   6  15      399.27      428.71     19.39 o
  -2   6  15      235.38      277.41     19.89 o
  -1   6  15       17.75       39.97     12.33 o
   0   6  15      624.68      625.77     22.76 o
   1   6  15        6.26       18.68     11.43 o
   2   6  15      587.34      593.71     20.23 o
   3   6  15        0.12       26.09     12.05 o
   4   6  15       58.44       61.75     13.74 o
   5   6  15      124.68      152.20     18.81 o
   6   6  15     2296.77     2124.20     43.04 o
   7   6  15       76.70       99.43     14.90 o
   8   6  15       26.28       33.03     15.23 o
   9   6  15        0.34        2.67     15.56 o
  10   6  15      158.86      115.19     20.97 o
  11   6  15       42.09       48.66     21.39 o
  12   6  15       93.37      102.48     21.35 o
  13   6  15       11.91        4.26     28.51 o
  14   6  15       10.52       10.21     22.50 o
  15   6  15       16.41        7.57     20.37 o
  16   6  15      248.06      229.15     26.41 o
  17   6  15       17.48       36.15     22.49 o
  18   6  15      176.18      179.89     26.55 o
 -15   7  15      128.48      140.80     28.88 o
 -14   7  15      205.93      235.05     29.81 o
 -13   7  15      735.90      706.59    185.78 o
 -12   7  15      114.95      108.18     31.59 o
 -11   7  15      462.46      448.51     43.51 o
 -10   7  15       20.72       91.55     36.60 o
  -9   7  15      502.11      518.15     36.27 o
  -8   7  15      115.74      119.22     27.79 o
  -7   7  15      181.70      203.00     18.56 o
  -6   7  15        1.00       46.68     16.49 o
  -5   7  15     1075.16      933.83     43.96 o
  -4   7  15      322.60      330.10     24.53 o
  -3   7  15      435.01      413.51     21.42 o
  -2   7  15        0.70       10.43     13.46 o
  -1   7  15      738.04      700.56     24.75 o
   0   7  15       63.76       78.91     15.50 o
   1   7  15      720.17      731.28     30.02 o
   2   7  15        4.19       13.76     14.26 o
   3   7  15      287.08      319.05     20.84 o
   4   7  15        3.18       41.24     16.86 o
   5   7  15     1651.76     1484.81     39.33 o
   6   7  15       38.88      101.16     26.10 o
   7   7  15     1321.73     1220.71     38.19 o
   8   7  15        0.23       12.63     25.54 o
   9   7  15      726.10      766.74     38.26 o
  10   7  15        1.38       29.08     22.99 o
  11   7  15      701.23      763.98     38.45 o
  12   7  15        3.26       25.84     22.35 o
  13   7  15      498.07      541.26     53.63 o
  14   7  15        0.82       18.42     26.44 o
  -8   8  15      265.18      211.21     35.55 o
  -7   8  15       33.24       23.09     29.76 o
  -6   8  15       82.41      101.07     28.12 o
  -5   8  15        6.79       29.41     24.31 o
  -4   8  15      387.37      330.59     32.05 o
  -3   8  15       33.59       67.56     22.42 o
  -2   8  15      156.99      132.73     23.41 o
  -1   8  15       17.98       33.99     21.44 o
   0   8  15      129.56      183.13     21.22 o
   1   8  15        1.72       36.17     20.45 o
   2   8  15      207.41      182.83     23.54 o
   3   8  15       41.16       73.59     24.67 o
   4   8  15      228.11      248.40     34.95 o
   5   8  15       41.19       64.01     22.75 o
   6   8  15      199.45      243.74     27.21 o
   7   8  15        9.17       65.21     31.19 o
   8   8  15      392.71      504.76     45.40 o
 -26   0  16     3707.80     3531.77    104.11 o
 -25   0  16     2346.85     2247.07    138.22 o
 -24   0  16     4497.58     4144.62    147.09 o
 -23   0  16     2356.85     2121.60     61.36 o
 -22   0  16     3210.52     2929.26     72.10 o
 -21   0  16      329.34      425.45     40.97 o
 -20   0  16     3403.53     3379.84     76.61 o
 -19   0  16       14.24      267.41     36.19 o
 -18   0  16     6559.73     6327.39    101.97 o
 -17   0  16      674.68     1061.83     52.90 o
 -16   0  16    10476.51    10544.68    135.12 o
 -15   0  16      161.21      254.22     16.65 o
 -14   0  16    13078.85    12678.80    142.18 o
 -13   0  16    16991.10    16901.52    170.39 o
 -12   0  16    11519.81    11449.99    119.26 o
 -11   0  16    21022.90    20705.41    190.76 o
 -10   0  16      325.74      560.46     15.20 o
  -9   0  16     1515.97     1942.56     26.99 o
  -8   0  16     6711.36     6907.63     66.90 o
  -6   0  16     9461.94     8937.45     90.90 o
  -5   0  16      148.98      199.47     14.70 o
  -4   0  16    13854.34    14142.66    145.22 o
  -3   0  16      817.46     1433.80     34.95 o
  -2   0  16     3275.55     2923.19     37.69 o
  -1   0  16     2846.81     3642.45     49.20 o
   0   0  16    18228.09    18643.54    179.63 o
   1   0  16     7199.69     7459.25     76.08 o
   2   0  16    19812.18    19265.44    173.52 o
   3   0  16     2296.28     2513.96     28.08 o
   4   0  16     3213.79     3170.83     34.39 o
   5   0  16     4595.06     4855.11     53.19 o
   6   0  16    51860.31    53139.10    480.01 o
   7   0  16    21675.00    22087.26    228.50 o
   8   0  16    10326.06    10450.07    107.54 o
   9   0  16     6906.65     6615.65     75.56 o
  10   0  16    15352.77    14978.63    160.97 o
  11   0  16     9140.89     8856.62    103.07 o
  12   0  16     9524.41     9191.17    117.74 o
  13   0  16     4968.06     5163.62     76.10 o
  14   0  16     3559.77     3780.66     63.53 o
  15   0  16     9187.48     9160.53    121.37 o
  16   0  16    10704.88    10398.84    142.15 o
  17   0  16     3160.41     3505.12     76.12 o
  18   0  16     6346.36     5975.17     98.52 o
  19   0  16     8975.64     8226.93    128.26 o
  20   0  16     3414.11     3498.72     79.44 o
  21   0  16     3264.26     3346.52     79.25 o
  22   0  16      898.81      897.24     47.37 o
  23   0  16     2521.17     2363.81    134.29 o
  24   0  16     1483.78     1686.72     68.37 o
  25   0  16     1359.02     1600.25    130.49 o
 -26   1  16       11.39       10.62     23.87 o
 -25   1  16     1293.73     1325.10     43.35 o
 -24   1  16     1438.60     1743.40     51.15 o
 -23   1  16      744.27      800.21     34.97 o
 -22   1  16       49.58      114.48     18.98 o
 -21   1  16      720.89      787.18     30.59 o
 -20   1  16      125.71      120.98     17.80 o
 -19   1  16     1882.04     1846.00     40.44 o
 -18   1  16        0.74      156.58     26.55 o
 -17   1  16     2864.36     2662.24     39.39 o
 -16   1  16        3.55      -10.53     12.70 o
 -15   1  16     9827.57     9462.40     87.52 o
 -14   1  16     5043.34     4922.87     47.42 o
 -13   1  16     1204.78     1194.83     19.11 o
 -12   1  16      441.42      504.05     12.65 o
 -11   1  16    22822.07    22455.30    156.92 o
 -10   1  16     4525.56     4345.35     41.15 o
  -9   1  16     4816.60     4951.17     44.06 o
  -8   1  16      935.42     1123.40     13.76 o
  -7   1  16     7068.88     7269.52     51.19 o
  -6   1  16       22.34       92.44      5.38 o
  -5   1  16    10169.24    10527.17     74.93 o
  -4   1  16      264.79      427.59      8.04 o
  -3   1  16     8567.93     8506.68     63.65 o
  -2   1  16      862.14     1051.65     31.69 o
  -1   1  16    20817.96    22095.30    150.79 o
   0   1  16     3982.56     4751.79     39.13 o
   1   1  16     8100.16     7759.82     57.18 o
   2   1  16     2480.17     2664.77     20.89 o
   3   1  16     4150.61     4213.59     33.17 o
   4   1  16       72.26      376.39      9.80 o
   5   1  16     1903.10     1967.74     21.37 o
   6   1  16     4050.06     4208.56     37.76 o
   7   1  16     6986.57     6975.94     55.58 o
   8   1  16     7964.24     7609.81     61.67 o
   9   1  16     1401.17     1546.04     22.18 o
  10   1  16     3065.05     3593.70     66.45 o
  11   1  16     1817.07     1751.06     23.96 o
  12   1  16      375.16      436.81     16.05 o
  13   1  16      190.09      298.97     19.22 o
  14   1  16       78.00      399.27     44.80 o
  15   1  16       86.71       39.06     14.12 o
  16   1  16      769.90      809.11     24.92 o
  17   1  16     4130.72     3815.44     58.21 o
  18   1  16     3085.61     3016.56     47.92 o
  19   1  16      821.82      983.09     36.21 o
  20   1  16     1990.98     2053.15     47.07 o
  21   1  16     1730.74     1681.41     42.65 o
  22   1  16      611.63      768.27     66.48 o
  23   1  16      363.96      557.03     56.17 o
  24   1  16     1076.81     1199.95     58.66 o
  25   1  16      783.86      917.23     40.37 o
 -25   2  16      250.18      278.72     31.16 o
 -24   2  16      960.70      977.25     44.55 o
 -23   2  16      763.26      939.01     36.97 o
 -22   2  16      319.31      352.76     25.55 o
 -21   2  16        4.22       23.08     18.30 o
 -20   2  16      302.69      372.78     37.74 o
 -19   2  16      233.60      266.14     32.26 o
 -18   2  16     1606.27     1646.03     34.63 o
 -17   2  16        5.33       57.67     11.84 o
 -16   2  16     2534.27     2500.44     35.28 o
 -15   2  16      405.28      429.36     14.97 o
 -14   2  16     2255.48     2175.31     27.75 o
 -13   2  16     1737.84     1755.88     25.18 o
 -12   2  16      975.92      974.77     18.73 o
 -11   2  16     2958.52     2952.68     33.71 o
 -10   2  16      800.94      790.03     14.10 o
  -9   2  16     1745.55     1731.32     19.31 o
  -8   2  16     1295.49     1276.53     14.41 o
  -7   2  16      242.76      376.74     18.30 o
  -6   2  16     1397.58     1358.99     15.10 o
  -5   2  16        1.60       18.84      4.86 o
  -4   2  16     1734.31     1539.39     15.48 o
  -3   2  16       12.47       97.87      8.59 o
  -2   2  16      909.03      834.07     12.19 o
  -1   2  16      566.34      602.73      9.34 o
   0   2  16     2473.06     2407.39     20.85 o
   1   2  16     2301.11     2280.11     20.18 o
   2   2  16     2882.65     2586.05     21.20 o
   3   2  16      337.62      349.30      9.19 o
   4   2  16      687.08      576.29     13.83 o
   5   2  16     1188.55     1126.76     14.53 o
   6   2  16     4669.60     4689.56     39.75 o
   7   2  16     3712.62     3762.93     32.33 o
   8   2  16     2476.39     2574.48     26.29 o
   9   2  16     1941.19     1883.48     22.50 o
  10   2  16     1648.78     1643.16     21.28 o
  11   2  16     1581.61     1480.44     22.09 o
  12   2  16     1303.74     1315.22     23.65 o
  13   2  16      532.21      561.90     17.73 o
  14   2  16      279.06      338.96     15.43 o
  15   2  16      857.57     1021.21     26.84 o
  16   2  16      948.21      982.60     26.98 o
  17   2  16     1229.77     1284.94     30.42 o
  18   2  16     1435.00     1380.39     32.96 o
  19   2  16     1232.42     1245.86     35.66 o
  20   2  16      536.00      621.69     34.89 o
  21   2  16      507.90      541.95     30.23 o
  22   2  16       62.70      121.29     27.18 o
  23   2  16      811.18      800.36     47.18 o
  24   2  16      364.72      444.66     35.66 o
 -24   3  16      383.35      398.31     27.81 o
 -23   3  16      258.49      307.74     26.05 o
 -22   3  16      345.95      367.20     30.54 o
 -21   3  16      215.85      305.16     37.10 o
 -20   3  16       66.85       92.60     21.49 o
 -19   3  16      459.36      453.55     24.24 o
 -18   3  16        3.51       29.25     17.86 o
 -17   3  16      628.92      670.34     23.84 o
 -16   3  16      194.12      236.97     14.53 o
 -15   3  16     1102.15     1159.71     28.71 o
 -14   3  16      384.41      401.54     15.37 o
 -13   3  16      675.30      707.69     17.64 o
 -12   3  16      368.23      397.47     12.57 o
 -11   3  16      841.40      898.52     21.04 o
 -10   3  16      381.21      409.68     11.34 o
  -9   3  16     1165.62     1123.87     17.08 o
  -8   3  16      346.40      433.52     10.85 o
  -7   3  16     1698.19     1721.23     18.77 o
  -6   3  16       93.77       87.77      6.34 o
  -5   3  16     1333.27     1445.41     18.12 o
  -4   3  16      144.46      298.22     12.71 o
  -3   3  16      361.71      363.29      9.33 o
  -2   3  16      833.67      893.32     13.94 o
  -1   3  16     3843.14     3863.60     31.51 o
   0   3  16       36.01      140.07     13.63 o
   1   3  16      727.00      739.26     14.28 o
   2   3  16     1370.76     1364.20     27.74 o
   3   3  16     4056.61     4006.25     39.81 o
   4   3  16      553.54      569.55     12.83 o
   5   3  16      298.71      309.85     10.10 o
   6   3  16     4555.66     4538.20     46.77 o
   7   3  16     4316.32     4247.53     43.97 o
   8   3  16       54.95       79.32      8.53 o
   9   3  16      496.95      448.51     13.29 o
  10   3  16     1716.53     1619.43     25.49 o
  11   3  16      805.90      741.27     18.53 o
  12   3  16      236.95      278.30     14.72 o
  13   3  16      423.16      414.82     19.21 o
  14   3  16      266.52      322.46     23.14 o
  15   3  16       95.04      124.11     16.68 o
  16   3  16     1037.69      945.41     30.40 o
  17   3  16      551.08      526.77     30.28 o
  18   3  16      440.71      491.80     29.29 o
  19   3  16      123.25      151.93     23.82 o
  20   3  16      776.62      681.77     36.06 o
  21   3  16       66.40      102.03     29.57 o
  22   3  16      480.96      528.20     38.52 o
  23   3  16      130.46      197.07     32.18 o
 -23   4  16      234.48      263.66     40.06 o
 -22   4  16        0.19       21.24     18.71 o
 -21   4  16       17.78       24.20     18.56 o
 -20   4  16        4.05       12.48     16.29 o
 -19   4  16        1.25       23.61     22.45 o
 -18   4  16      167.30      195.08     20.48 o
 -17   4  16       23.37       41.45     13.29 o
 -16   4  16       49.14       43.71     12.71 o
 -15   4  16      519.28      560.77     23.54 o
 -14   4  16        1.85       18.12     12.80 o
 -13   4  16        1.07       -2.08      9.94 o
 -12   4  16        0.66       12.60      9.47 o
 -11   4  16      107.67      124.05     11.25 o
 -10   4  16      606.27      619.08     18.52 o
  -9   4  16       23.99       39.20      9.17 o
  -8   4  16      133.22      133.48     11.19 o
  -7   4  16        0.76        6.67      8.44 o
  -6   4  16      213.32      211.93      9.77 o
  -5   4  16      213.55      219.43     11.03 o
  -4   4  16        5.87       12.90      7.23 o
  -3   4  16      136.74      145.51      9.55 o
  -2   4  16      338.57      363.99     11.50 o
  -1   4  16       27.49       48.05      8.08 o
   0   4  16      179.37      224.46     10.20 o
   1   4  16       19.26       16.58      6.69 o
   2   4  16       31.00       32.26      7.51 o
   3   4  16       99.83       81.36      7.57 o
   4   4  16      396.71      371.15     13.09 o
   5   4  16       52.70       42.14      9.15 o
   6   4  16      282.11      310.71     13.29 o
   7   4  16      185.26      191.49     11.66 o
   8   4  16      107.52      154.01     11.45 o
   9   4  16      182.34      203.58     13.46 o
  10   4  16       22.08       17.44      9.14 o
  11   4  16       11.67        3.48     10.92 o
  12   4  16        7.01        7.35     11.40 o
  13   4  16       44.19       42.37     13.90 o
  14   4  16       25.35       28.47     14.80 o
  15   4  16        2.24        2.72     20.97 o
  16   4  16      141.40      140.26     19.00 o
  17   4  16      222.99      237.79     30.60 o
  18   4  16        1.00       -4.45     19.57 o
  19   4  16       90.26      125.42     25.70 o
  20   4  16       37.61       39.08     25.01 o
  21   4  16        1.26      -10.04     27.22 o
  22   4  16      151.48      150.95     30.75 o
 -21   5  16      225.54      223.71     23.61 o
 -20   5  16        0.91        5.07     16.56 o
 -19   5  16       85.37       96.89     20.71 o
 -18   5  16       70.82       62.14     17.41 o
 -17   5  16       25.91        5.52     17.68 o
 -16   5  16        0.72        3.86     14.38 o
 -15   5  16       53.62       71.07     15.42 o
 -14   5  16      108.34      126.26     16.09 o
 -13   5  16       61.95       74.77     15.93 o
 -12   5  16       84.39       74.26     13.11 o
 -11   5  16       85.45      110.84     13.40 o
 -10   5  16        1.30       -6.65     11.97 o
  -9   5  16        1.72        0.90     12.37 o
  -8   5  16      263.03      253.80     16.83 o
  -7   5  16       51.23       21.71     11.45 o
  -6   5  16      289.51      285.70     16.09 o
  -5   5  16       27.67       13.38      8.82 o
  -4   5  16       69.14       50.83     11.91 o
  -3   5  16        6.78        0.35     10.70 o
  -2   5  16       23.71       -0.29      8.37 o
  -1   5  16       10.58        1.16      8.95 o
   0   5  16       17.03        8.84      9.87 o
   1   5  16       18.67       10.58      8.97 o
   2   5  16        3.18       -2.93      8.50 o
   3   5  16       46.24       44.97      9.07 o
   4   5  16       31.82       15.22     10.96 o
   5   5  16      216.50      223.88     13.57 o
   6   5  16       55.05       65.40     11.92 o
   7   5  16       57.32       75.01     11.93 o
   8   5  16        5.57        5.04     10.66 o
   9   5  16       20.01        5.56     11.52 o
  10   5  16       64.22       66.64     13.04 o
  11   5  16       39.61       38.65     16.42 o
  12   5  16        0.69        1.53     14.07 o
  13   5  16        4.23        2.37     17.48 o
  14   5  16       20.31       -3.64     17.06 o
  15   5  16      136.34      110.39     21.00 o
  16   5  16       63.94       72.52     21.12 o
  17   5  16       39.58       35.84     24.39 o
  18   5  16       10.14       21.38     21.58 o
  19   5  16      232.96      241.25     27.69 o
  20   5  16      154.57      140.47     31.23 o
 -18   6  16       55.45       62.85     25.25 o
 -17   6  16       78.76      107.90     28.65 o
 -16   6  16       49.19       59.40     22.00 o
 -15   6  16        5.71       19.86     19.78 o
 -14   6  16       21.96       58.73     19.82 o
 -13   6  16      549.97      599.45     27.86 o
 -12   6  16      305.43      336.11     22.16 o
 -11   6  16      399.46      387.02     27.15 o
 -10   6  16        0.37       22.00     14.79 o
  -9   6  16      311.27      311.05     23.30 o
  -8   6  16        7.47       30.76     22.04 o
  -7   6  16       40.34       40.91     18.08 o
  -6   6  16      280.71      274.91     20.08 o
  -5   6  16      155.53      173.78     19.57 o
  -4   6  16       15.24       43.45     14.53 o
  -3   6  16       31.28       38.02     14.66 o
  -2   6  16       17.68       15.48     14.23 o
  -1   6  16        0.69       13.78     13.06 o
   0   6  16      248.84      265.14     21.55 o
   1   6  16        0.21        4.61     13.60 o
   2   6  16        0.81        1.61     13.17 o
   3   6  16      122.62      103.41     14.69 o
   4   6  16        5.39       26.70     13.66 o
   5   6  16      226.76      206.66     19.29 o
   6   6  16      263.79      296.01     21.57 o
   7   6  16      511.08      509.66     26.59 o
   8   6  16      103.31      113.24     19.71 o
   9   6  16      113.34      110.61     21.98 o
  10   6  16       17.24       41.45     20.45 o
  11   6  16        4.91       -7.84     19.84 o
  12   6  16       15.25        0.71     21.63 o
  13   6  16       32.74       18.05     23.37 o
  14   6  16       15.86        2.39     19.95 o
  15   6  16       46.52       25.02     21.59 o
  16   6  16        6.49       -7.90     22.35 o
  17   6  16       34.16       46.76     22.88 o
 -14   7  16      225.75      323.89     41.57 o
 -13   7  16      249.06      357.21     41.57 o
 -12   7  16       12.96       71.88     30.73 o
 -11   7  16      659.58      721.72     55.54 o
 -10   7  16       61.38      118.95     43.95 o
  -9   7  16       18.60       20.73     25.73 o
  -8   7  16       64.01       54.52     21.88 o
  -7   7  16       17.49       31.49     19.52 o
  -6   7  16       15.83       11.47     18.35 o
  -5   7  16      502.64      471.56     38.67 o
  -4   7  16       10.25       16.96     19.73 o
  -3   7  16       83.90       89.56     19.69 o
  -2   7  16        6.20       16.62     14.31 o
  -1   7  16      693.89      639.31     25.51 o
   0   7  16       39.53       57.21     16.00 o
   1   7  16       57.66       85.10     16.18 o
   2   7  16      190.23      231.16     22.97 o
   3   7  16       97.59      103.30     17.21 o
   4   7  16       31.15       57.35     16.63 o
   5   7  16      715.82      728.09     31.81 o
   6   7  16       80.44      113.30     20.50 o
   7   7  16      360.86      432.70     35.51 o
   8   7  16      566.23      644.37     38.07 o
   9   7  16       98.87      113.10     23.74 o
  10   7  16      377.68      388.76     30.20 o
  11   7  16       86.53      117.95     24.48 o
  12   7  16       24.36       41.27     24.50 o
  13   7  16       29.57       47.58     24.56 o
  -7   8  16        0.35       20.93     33.13 o
  -6   8  16      281.41      242.23     35.78 o
  -5   8  16        2.62       -0.30     27.49 o
  -4   8  16      271.88      258.61     34.74 o
  -3   8  16       33.32       15.96     23.96 o
  -2   8  16      298.31      317.67     44.39 o
  -1   8  16       42.94       70.23     26.23 o
   0   8  16      327.37      344.44     45.14 o
   1   8  16      201.60      209.80     26.97 o
   2   8  16       93.45      129.99     25.01 o
   3   8  16       35.44       11.27     29.39 o
   4   8  16      113.64      124.61     28.70 o
   5   8  16       50.88       69.18     27.30 o
   6   8  16      598.13      652.60     66.79 o
 -25   1  17       88.06      139.69     30.48 o
 -24   1  17        9.50       19.83     20.01 o
 -23   1  17      184.18      204.60     23.91 o
 -22   1  17      383.03      429.75     28.86 o
 -21   1  17        9.97       15.17     15.64 o
 -20   1  17       80.93       50.87     16.03 o
 -19   1  17       90.12      112.75     16.84 o
 -18   1  17       15.97       24.78     13.81 o
 -17   1  17      322.11      332.82     16.84 o
 -16   1  17      322.52      293.91     14.57 o
 -15   1  17     1022.47      968.41     21.14 o
 -14   1  17       37.26       36.16     10.98 o
 -13   1  17       80.28       89.59      9.38 o
 -12   1  17      998.01      962.08     21.45 o
 -11   1  17     1666.14     1580.94     21.30 o
 -10   1  17     1061.33     1027.16     18.50 o
  -9   1  17      102.09      184.87      8.79 o
  -8   1  17      352.85      354.46     11.08 o
  -7   1  17       87.72      114.33      7.94 o
  -6   1  17      295.13      332.58      9.03 o
  -5   1  17      932.22      884.54     15.40 o
  -4   1  17      376.50      351.53      9.36 o
  -3   1  17      643.82      662.31     12.27 o
  -2   1  17      527.86      583.81     13.37 o
  -1   1  17      299.76      423.19     15.97 o
   0   1  17      679.35      781.53     13.19 o
   1   1  17      495.48      493.42     10.48 o
   2   1  17      197.73      232.19      8.50 o
   3   1  17       72.03       76.90      7.31 o
   4   1  17      665.57      615.86     13.96 o
   5   1  17     1008.32      981.08     16.08 o
   6   1  17       39.08       46.41     13.93 o
   7   1  17       31.04       37.88      7.43 o
   8   1  17     2240.39     2128.49     26.01 o
   9   1  17        1.24       25.59      7.64 o
  10   1  17      187.39      239.10     11.26 o
  11   1  17       19.18       49.99      9.82 o
  12   1  17      166.81      197.55     20.30 o
  13   1  17        2.35       -0.15     11.31 o
  14   1  17        5.90       36.70     15.17 o
  15   1  17       21.99       32.01     12.08 o
  16   1  17      110.08      156.39     16.07 o
  17   1  17      155.67      180.57     17.32 o
  18   1  17      559.64      527.68     23.92 o
  19   1  17        3.60       21.65     16.21 o
  20   1  17      459.95      560.54     28.69 o
  21   1  17       64.16       86.74     20.26 o
  22   1  17       29.08       60.65     20.98 o
  23   1  17        2.21       16.67     20.43 o
  24   1  17      303.73      386.62     28.17 o
 -25   2  17        6.40      -25.18     36.32 o
 -24   2  17      470.39      514.62     60.31 o
 -23   2  17      116.95       99.84     25.34 o
 -22   2  17      393.32      468.70     42.26 o
 -21   2  17      171.71      170.10     20.38 o
 -20   2  17       70.55      105.83     22.81 o
 -19   2  17      293.41      326.46     22.04 o
 -18   2  17       68.51       71.20     17.00 o
 -17   2  17       60.02       76.82     11.62 o
 -16   2  17      945.76      988.86     32.00 o
 -15   2  17      321.29      319.55     20.04 o
 -14   2  17     1415.85     1343.32     23.67 o
 -13   2  17      238.04      268.29     13.27 o
 -12   2  17     1256.37     1253.62     27.67 o
 -11   2  17     3677.18     3592.77     38.31 o
 -10   2  17      559.08      610.04     14.96 o
  -9   2  17      308.13      299.16     10.67 o
  -8   2  17       34.39      182.10     13.01 o
  -7   2  17      371.37      525.88     14.77 o
  -6   2  17      495.86      515.95     10.61 o
  -5   2  17      694.77      593.04     16.38 o
  -4   2  17     1483.83     1453.65     18.65 o
  -3   2  17       17.31       29.06      6.55 o
  -2   2  17       25.24       27.24      5.37 o
  -1   2  17     1020.06     1012.08     14.12 o
   0   2  17       48.93       84.75      7.49 o
   1   2  17      445.99      401.36     10.35 o
   2   2  17      626.65      556.15     11.46 o
   3   2  17      516.13      513.34     17.61 o
   4   2  17      555.93      552.32     12.63 o
   5   2  17      927.07      905.77     14.50 o
   6   2  17     5933.17     5673.65     47.33 o
   7   2  17     4977.69     4953.05     43.40 o
   8   2  17      107.51       91.22      7.57 o
   9   2  17      249.28      289.03     11.55 o
  10   2  17       79.34      170.57     12.39 o
  11   2  17      752.17      769.98     37.62 o
  12   2  17        4.17        8.62      9.61 o
  13   2  17      215.92      257.63     16.44 o
  14   2  17      107.48      104.80     12.72 o
  15   2  17     1360.85     1328.96     31.47 o
  16   2  17      595.66      603.77     24.49 o
  17   2  17      118.89      219.61     19.68 o
  18   2  17       40.80       54.87     19.03 o
  19   2  17      621.81      630.51     28.91 o
  20   2  17       31.39       49.02     19.59 o
  21   2  17      466.26      537.45     35.88 o
  22   2  17        3.20       -1.51     24.85 o
  23   2  17       24.12       59.51     26.74 o
  24   2  17      186.63      218.28     31.09 o
 -24   3  17        5.79       18.65     29.42 o
 -23   3  17      657.62      652.62     35.28 o
 -22   3  17      551.55      610.24     34.84 o
 -21   3  17      583.81      614.98     34.05 o
 -20   3  17      140.01      117.79     22.69 o
 -19   3  17      439.27      461.78     24.82 o
 -18   3  17      166.15      168.58     17.11 o
 -17   3  17      995.41      956.96     26.73 o
 -16   3  17      344.57      372.10     17.44 o
 -15   3  17     2044.24     2016.25     36.55 o
 -14   3  17        5.46       20.98     10.44 o
 -13   3  17      611.17      674.77     16.36 o
 -12   3  17     1868.78     1854.57     25.21 o
 -11   3  17     1651.84     1627.25     22.70 o
 -10   3  17     1062.50     1113.23     21.73 o
  -9   3  17      375.41      427.05     14.70 o
  -8   3  17      704.42      680.00     15.44 o
  -7   3  17      285.03      353.69     12.11 o
  -6   3  17     1022.58      977.94     15.15 o
  -5   3  17     2586.80     2470.80     28.17 o
  -4   3  17      416.08      421.34     10.71 o
  -3   3  17      570.38      625.69     12.58 o
  -2   3  17     2444.49     2512.49     25.47 o
  -1   3  17      975.90     1032.49     17.19 o
   0   3  17      961.70      920.21     17.05 o
   1   3  17      913.10      929.70     14.82 o
   2   3  17     1884.10     1765.56     23.28 o
   3   3  17      234.74      249.41     10.28 o
   4   3  17      804.94      805.24     16.78 o
   5   3  17      976.75      919.68     17.70 o
   6   3  17     2423.72     2351.07     29.27 o
   7   3  17      722.28      742.32     17.75 o
   8   3  17     3915.01     3670.25     43.32 o
   9   3  17      165.67      209.82     14.34 o
  10   3  17     1880.92     1678.53     30.78 o
  11   3  17      351.90      390.53     16.42 o
  12   3  17     1124.47     1009.32     23.44 o
  13   3  17      117.94      121.75     13.98 o
  14   3  17      674.07      665.85     31.26 o
  15   3  17        3.84       24.64     21.69 o
  16   3  17     1391.04     1318.99     47.65 o
  17   3  17      141.94      132.15     23.97 o
  18   3  17     1368.87     1261.11     55.31 o
  19   3  17      175.96      208.19     27.86 o
  20   3  17     1071.76     1067.99     54.21 o
  21   3  17        0.58       37.31     27.40 o
  22   3  17      363.74      451.66     39.34 o
  23   3  17      101.31      157.16     40.37 o
 -22   4  17      202.66      222.04     27.78 o
 -21   4  17       67.34       73.42     22.37 o
 -20   4  17        6.16       15.44     20.45 o
 -19   4  17      221.87      274.04     24.98 o
 -18   4  17       96.84      128.14     19.37 o
 -17   4  17      209.64      195.33     19.27 o
 -16   4  17      768.41      788.05     26.26 o
 -15   4  17        4.80       30.33     12.96 o
 -14   4  17      853.34      868.88     24.97 o
 -13   4  17      362.23      402.51     22.98 o
 -12   4  17       20.90       54.92     11.59 o
 -11   4  17       16.14       52.13     12.13 o
 -10   4  17     1099.25     1110.26     23.47 o
  -9   4  17     1512.06     1447.09     25.17 o
  -8   4  17      348.94      330.56     14.35 o
  -7   4  17      131.32      166.67     12.03 o
  -6   4  17      713.55      759.52     20.77 o
  -5   4  17      372.16      359.10     15.69 o
  -4   4  17     1225.72     1143.84     24.49 o
  -3   4  17      249.80      296.66     14.88 o
  -2   4  17      309.81      365.27     13.89 o
  -1   4  17      807.15      815.72     17.26 o
   0   4  17       46.58       62.77      9.74 o
   1   4  17      335.03      351.70     13.56 o
   2   4  17      440.39      417.21     15.50 o
   3   4  17      193.96      218.60     12.63 o
   4   4  17       18.99       33.10      9.61 o
   5   4  17     1158.71     1108.20     22.69 o
   6   4  17      364.95      370.66     15.55 o
   7   4  17       42.35       63.82     11.20 o
   8   4  17      135.87      192.50     12.95 o
   9   4  17      238.84      301.11     16.45 o
  10   4  17        4.73       -4.05     12.51 o
  11   4  17      217.56      214.34     17.70 o
  12   4  17       40.16       36.44     15.75 o
  13   4  17       44.29       46.34     20.62 o
  14   4  17        0.55       -4.55     18.62 o
  15   4  17      217.32      262.40     27.49 o
  16   4  17       23.76       25.47     22.95 o
  17   4  17      361.96      341.75     31.30 o
  18   4  17       66.93      107.90     32.71 o
  19   4  17       18.98       63.37     41.75 o
  20   4  17        2.98        6.63     28.16 o
  21   4  17      253.29      265.51     35.98 o
 -20   5  17        0.38       -2.32     25.60 o
 -19   5  17        0.31       -6.13     21.94 o
 -18   5  17       16.42        9.67     17.58 o
 -17   5  17        0.17       15.94     17.36 o
 -16   5  17        2.62       13.48     18.14 o
 -15   5  17       40.47       49.21     17.79 o
 -14   5  17        0.13       10.60     19.80 o
 -13   5  17       36.59       22.64     16.19 o
 -12   5  17        5.19        2.55     14.65 o
 -11   5  17       46.73       66.65     13.89 o
 -10   5  17      136.44      128.84     16.90 o
  -9   5  17      107.54      115.46     16.32 o
  -8   5  17       91.35       78.82     14.68 o
  -7   5  17       21.74       15.34     12.73 o
  -6   5  17        0.05        6.71     12.54 o
  -5   5  17       35.87       19.04     12.05 o
  -4   5  17       20.22       22.48     13.21 o
  -3   5  17      138.94      122.42     13.63 o
  -2   5  17      233.86      238.19     14.51 o
  -1   5  17       17.24       13.21     10.74 o
   0   5  17       98.89      120.41     12.03 o
   1   5  17        0.48       -4.51     10.32 o
   2   5  17       63.14       32.02     11.71 o
   3   5  17      143.72      137.33     13.83 o
   4   5  17      159.13      130.57     18.23 o
   5   5  17      514.90      518.30     20.00 o
   6   5  17      241.94      264.92     19.66 o
   7   5  17      137.81      172.64     17.47 o
   8   5  17      211.06      234.38     16.45 o
   9   5  17        8.44       26.93     13.01 o
  10   5  17       14.28        4.89     14.40 o
  11   5  17       20.81       -3.34     21.10 o
  12   5  17        2.93       -7.83     18.76 o
  13   5  17       33.89       21.07     20.72 o
  14   5  17        1.35      -20.70     20.70 o
  15   5  17       34.48       31.68     23.92 o
  16   5  17      284.89      206.26     31.86 o
  17   5  17        0.52       28.56     28.70 o
  18   5  17      131.14      117.68     29.11 o
  19   5  17       11.76        6.74     27.67 o
 -17   6  17       34.25       57.26     24.72 o
 -16   6  17       92.01      103.54     22.03 o
 -15   6  17      113.70      158.09     21.63 o
 -14   6  17      406.94      479.76     26.07 o
 -13   6  17        3.72       36.96     17.42 o
 -12   6  17     1122.40     1005.96     33.96 o
 -11   6  17      630.81      674.40     32.01 o
 -10   6  17        5.90       68.47     18.76 o
  -9   6  17      202.04      277.48     28.46 o
  -8   6  17       76.71      102.00     22.27 o
  -7   6  17       66.82       90.71     18.50 o
  -6   6  17      129.62      132.88     20.82 o
  -5   6  17      293.53      309.09     29.15 o
  -4   6  17      181.08      221.31     18.56 o
  -3   6  17      270.44      262.38     23.74 o
  -2   6  17      469.00      455.30     25.64 o
  -1   6  17       69.68       76.42     15.66 o
   0   6  17      217.47      193.78     18.54 o
   1   6  17      390.01      410.82     23.73 o
   2   6  17        1.32       14.97     13.33 o
   3   6  17       42.00       43.56     14.73 o
   4   6  17       15.93       18.19     15.24 o
   5   6  17      108.04      127.01     18.14 o
   6   6  17       94.64      118.75     19.83 o
   7   6  17      541.45      481.90     25.32 o
   8   6  17       56.62       74.18     18.69 o
   9   6  17      137.29      142.81     19.40 o
  10   6  17       13.54       46.05     20.35 o
  11   6  17       31.13       32.27     22.94 o
  12   6  17        0.88       -8.53     22.88 o
  13   6  17       66.89       57.18     23.87 o
  14   6  17        5.63      -25.12     25.12 o
  15   6  17        9.51       26.05     24.51 o
  16   6  17       40.96       55.29     26.32 o
 -13   7  17      685.22      685.17     50.53 o
 -12   7  17      177.17      240.27     38.80 o
 -11   7  17      145.31      207.30     45.33 o
 -10   7  17      439.24      410.00     52.63 o
  -9   7  17       72.20       71.31     30.46 o
  -8   7  17      125.85      119.29     32.14 o
  -7   7  17       21.54       78.34     19.78 o
  -6   7  17      314.00      302.02     28.55 o
  -5   7  17      182.67      191.22     25.71 o
  -4   7  17      148.88      155.24     30.43 o
  -3   7  17      471.52      436.59     25.96 o
  -2   7  17      330.48      321.16     23.72 o
  -1   7  17      421.58      436.59     26.33 o
   0   7  17      551.21      581.18     30.93 o
   1   7  17       88.83       98.56     21.38 o
   2   7  17      562.85      546.32     38.49 o
   3   7  17      190.92      190.29     21.41 o
   4   7  17      408.61      404.00     28.48 o
   5   7  17      275.02      348.70     28.52 o
   6   7  17      795.89      886.70     39.04 o
   7   7  17       91.78      157.99     23.74 o
   8   7  17      938.57      883.56     44.47 o
   9   7  17      182.60      267.50     30.56 o
  10   7  17      672.02      694.82     54.31 o
  11   7  17       29.22       70.52     25.40 o
  12   7  17      300.19      372.62     32.98 o
  -4   8  17      111.34      188.13     56.44 o
  -3   8  17      128.18      111.45     33.82 o
  -2   8  17      252.61      245.91     32.36 o
  -1   8  17       96.12      122.86     28.40 o
   0   8  17       45.66       50.48     28.19 o
   1   8  17      235.86      278.17     34.77 o
   2   8  17       30.02       13.32     25.73 o
   3   8  17       64.32       58.79     34.92 o
 -25   0  18      152.54      148.15     38.25 o
 -24   0  18       34.77      -11.63     48.21 o
 -23   0  18       91.28       78.78     57.62 o
 -22   0  18      429.65      390.37     56.44 o
 -21   0  18       44.21       25.87     37.63 o
 -20   0  18       48.70       37.63     35.27 o
 -19   0  18       36.81      108.18     42.33 o
 -18   0  18       19.82       30.57     32.92 o
 -17   0  18       47.17       -7.05     30.57 o
 -16   0  18       40.88       53.81     17.89 o
 -15   0  18        0.17       -0.99     15.39 o
 -14   0  18      175.70      172.46     15.51 o
 -13   0  18      180.55      144.83     23.89 o
 -12   0  18       89.29       92.00     13.18 o
 -11   0  18       54.50       51.40     11.76 o
 -10   0  18      140.06      142.94     14.78 o
  -9   0  18        2.59        6.82      9.54 o
  -8   0  18        4.30        5.64      8.96 o
  -7   0  18       16.07       20.57     10.43 o
  -6   0  18        6.86      -16.72     16.72 o
  -5   0  18        9.66       -5.04     10.99 o
  -4   0  18       51.05       59.56      8.34 o
  -3   0  18       24.88       29.23      8.04 o
  -2   0  18        0.17       -6.53      7.48 o
  -1   0  18        3.13        1.82      8.33 o
   0   0  18       17.21       20.68      7.77 o
   1   0  18        1.28        4.06      7.92 o
   2   0  18       11.86        2.45      9.00 o
   3   0  18        4.58       -4.79      9.64 o
   4   0  18       46.09       47.23     18.26 o
   5   0  18      115.17      135.26     12.28 o
   6   0  18      189.63      190.83     13.61 o
   7   0  18        1.74        9.22      9.73 o
   8   0  18        3.21        1.73      9.86 o
   9   0  18        4.40        7.56     11.23 o
  10   0  18       75.25       87.22     15.55 o
  11   0  18        1.27       11.06     15.36 o
  12   0  18       25.67       33.17     16.71 o
  13   0  18       11.51       17.40     18.52 o
  14   0  18        2.55       -3.46     18.00 o
  15   0  18      206.05      199.44     19.03 o
  16   0  18      218.14      239.37     20.21 o
  17   0  18        1.14       21.03     21.96 o
  18   0  18       23.81        9.63     25.73 o
  19   0  18       24.53       43.77     25.73 o
  20   0  18       83.29       73.04     28.12 o
  21   0  18       28.13       44.62     32.39 o
  22   0  18        8.33       39.98     31.59 o
  23   0  18        0.84       -6.01     29.79 o
  24   0  18       42.32       43.05     32.14 o
 -25   1  18       56.30       66.45     28.45 o
 -24   1  18       43.39       87.63     26.94 o
 -23   1  18      133.99      160.56     59.46 o
 -22   1  18        5.96       48.92     27.61 o
 -21   1  18       57.85       40.45     23.89 o
 -20   1  18        0.33       12.58     21.24 o
 -19   1  18       41.48       25.28     21.48 o
 -18   1  18        1.38       -4.17     19.43 o
 -17   1  18       29.94       37.41     15.48 o
 -16   1  18        0.54        5.39     11.33 o
 -15   1  18      311.77      302.33     15.26 o
 -14   1  18       20.50       19.23     10.79 o
 -13   1  18       66.66       70.36     10.64 o
 -12   1  18       54.62       48.25     10.24 o
 -11   1  18      715.50      701.95     23.20 o
 -10   1  18      633.39      623.51     17.79 o
  -9   1  18        1.14        2.58      7.15 o
  -8   1  18       32.20       42.99      7.98 o
  -7   1  18        9.02       20.56      7.30 o
  -6   1  18       41.72       42.71      6.94 o
  -5   1  18       83.41       94.80      8.12 o
  -4   1  18       39.49       40.31      6.89 o
  -3   1  18       66.39       46.60      7.53 o
  -2   1  18       23.66       13.78      6.42 o
  -1   1  18        0.96        2.05      5.73 o
   0   1  18      157.10      187.43      7.92 o
   1   1  18       16.01       23.22      6.18 o
   2   1  18       22.95       23.20      9.10 o
   3   1  18        1.39        1.22      9.37 o
   4   1  18        1.42       -7.25      8.66 o
   5   1  18        9.40       14.99      7.71 o
   6   1  18       20.69       30.89      6.51 o
   7   1  18       12.99       13.02      7.13 o
   8   1  18       90.09       94.82      9.14 o
   9   1  18      189.36      194.33     10.95 o
  10   1  18       12.54       27.86      9.10 o
  11   1  18       66.61       59.30     17.00 o
  12   1  18        9.32        3.92     10.88 o
  13   1  18       28.30       24.71     12.12 o
  14   1  18        5.83        1.90     13.67 o
  15   1  18       23.65       34.89     12.94 o
  16   1  18        7.31       10.43     15.38 o
  17   1  18        4.17        3.38     15.38 o
  18   1  18       25.20       26.19     17.70 o
  19   1  18      185.21      223.61     21.46 o
  20   1  18        0.02       28.07     18.54 o
  21   1  18       72.68      104.68     21.04 o
  22   1  18        1.50       29.55     20.64 o
  23   1  18       51.43       31.00     21.11 o
  24   1  18        0.87       31.19     31.46 o
 -24   2  18      320.72      382.21     38.30 o
 -23   2  18       48.11       76.86     29.37 o
 -22   2  18      229.69      237.74     39.41 o
 -21   2  18      218.53      285.34     33.44 o
 -20   2  18       45.24       65.11     24.44 o
 -19   2  18      114.87      119.49     25.34 o
 -18   2  18       21.97       33.69     19.69 o
 -17   2  18        7.16       14.87     14.44 o
 -16   2  18      354.19      341.85     17.25 o
 -15   2  18      264.46      298.11     15.44 o
 -14   2  18      310.47      310.28     14.67 o
 -13   2  18        8.92        7.42     10.91 o
 -12   2  18     1792.23     1695.52     26.43 o
 -11   2  18     2865.99     2829.89     36.61 o
 -10   2  18      781.70      788.83     19.60 o
  -9   2  18       17.65       52.36      9.85 o
  -8   2  18        9.66      145.06     13.46 o
  -7   2  18      232.93      250.01     12.43 o
  -6   2  18        6.83       13.92      7.22 o
  -5   2  18      730.54      680.19     12.68 o
  -4   2  18      126.33      152.72      8.13 o
  -3   2  18      424.10      414.69     10.64 o
  -2   2  18       12.16        8.48      5.93 o
  -1   2  18      240.46      260.14     10.02 o
   0   2  18        3.88        8.83      6.77 o
   1   2  18      206.11      240.88      9.99 o
   2   2  18        9.46       13.64      6.97 o
   3   2  18      460.50      483.04     14.66 o
   4   2  18      250.50      259.60     11.79 o
   5   2  18        7.28       -2.71      6.81 o
   6   2  18      621.24      638.79     14.94 o
   7   2  18     5720.35     5616.81     52.72 o
   8   2  18     1109.61     1020.01     18.17 o
   9   2  18       61.82       90.65     10.48 o
  10   2  18       25.66       98.40     17.33 o
  11   2  18      269.37      328.04     19.33 o
  12   2  18      136.46      121.19     12.32 o
  13   2  18       29.79       46.89     11.70 o
  14   2  18      169.47      163.68     16.25 o
  15   2  18       46.17       44.08     18.05 o
  16   2  18      149.06      147.44     19.72 o
  17   2  18      164.39      198.82     20.41 o
  18   2  18       21.59       27.99     18.61 o
  19   2  18      175.09      198.36     25.33 o
  20   2  18      125.39      135.97     26.90 o
  21   2  18       69.96      110.92     26.79 o
  22   2  18      122.11      158.92     27.95 o
  23   2  18        1.32       60.62     25.97 o
 -23   3  18     1543.99     1705.70     61.47 o
 -22   3  18     1885.28     2011.80     63.85 o
 -21   3  18      112.73      166.18     45.27 o
 -20   3  18      553.15      599.37     67.00 o
 -19   3  18      458.46      537.32     30.69 o
 -18   3  18      755.83      747.74     32.90 o
 -17   3  18     1355.10     1360.34     37.99 o
 -16   3  18     1081.85     1037.72     31.45 o
 -15   3  18     1393.79     1391.87     34.38 o
 -14   3  18     1261.79     1272.65     34.92 o
 -13   3  18     1787.91     1814.58     29.29 o
 -12   3  18     1423.06     1377.29     24.91 o
 -11   3  18     1019.03     1036.05     20.19 o
 -10   3  18     7755.96     7539.86     69.25 o
  -9   3  18       18.93      184.53     17.51 o
  -8   3  18     1653.19     1558.33     35.86 o
  -7   3  18       25.67      125.57     15.48 o
  -6   3  18     1733.17     1570.48     27.25 o
  -5   3  18      915.73      974.67     17.30 o
  -4   3  18     4212.15     3815.06     37.47 o
  -3   3  18      300.75      370.28     12.22 o
  -2   3  18     2879.20     2947.26     32.69 o
  -1   3  18      167.96      253.60     10.72 o
   0   3  18     3800.49     3857.21     44.39 o
   1   3  18        9.79       77.89      8.06 o
   2   3  18     2601.14     2399.46     33.18 o
   3   3  18       98.24      136.05     12.78 o
   4   3  18     1825.97     1684.32     26.92 o
   5   3  18       77.91      127.78     10.22 o
   6   3  18     5509.88     5161.97     56.67 o
   7   3  18       16.49       63.76     11.71 o
   8   3  18     7707.10     6920.61     78.45 o
   9   3  18     1249.91     1311.53     26.14 o
  10   3  18     2061.47     1932.91     38.91 o
  11   3  18      562.95      566.66     20.84 o
  12   3  18     1451.14     1285.70     28.70 o
  13   3  18      371.97      367.56     23.41 o
  14   3  18      823.84      840.36     37.26 o
  15   3  18      520.37      509.83     36.49 o
  16   3  18      722.87      757.93     40.25 o
  17   3  18       26.87       86.18     23.10 o
  18   3  18     2108.56     1847.52     54.65 o
  19   3  18      732.68      810.64     41.99 o
  20   3  18      904.24      963.86     54.31 o
  21   3  18      374.94      469.18     38.93 o
  22   3  18      182.16      190.80     31.50 o
 -21   4  18     1697.53     1707.46     64.79 o
 -20   4  18      124.60      196.39     24.91 o
 -19   4  18     1113.49     1093.46     40.67 o
 -18   4  18      429.70      508.00     30.74 o
 -17   4  18     1581.17     1502.60     38.74 o
 -16   4  18     1880.02     1922.85     42.31 o
 -15   4  18     2071.94     2077.17     41.43 o
 -14   4  18     2527.62     2504.04     40.91 o
 -13   4  18     2581.06     2539.99     40.18 o
 -12   4  18     3528.40     3434.31     44.47 o
 -11   4  18    12501.09    12084.86    130.33 o
 -10   4  18       38.41      111.35     11.92 o
  -9   4  18     3711.56     3505.72     44.61 o
  -8   4  18      269.80      537.82     20.31 o
  -7   4  18     3489.07     3500.64     48.99 o
  -6   4  18      576.13      666.61     22.34 o
  -5   4  18     6731.23     6304.44     73.96 o
  -4   4  18      730.01      817.13     22.24 o
  -3   4  18     6985.64     6648.37     75.69 o
  -2   4  18      299.64      379.69     16.67 o
  -1   4  18     4154.75     4044.46     52.18 o
   0   4  18      132.09      229.81     16.23 o
   1   4  18     2803.59     2689.63     54.41 o
   2   4  18        4.23      132.96     16.77 o
   3   4  18     1560.76     1550.38     29.32 o
   4   4  18      335.44      468.28     17.35 o
   5   4  18     1409.79     1407.83     29.14 o
   6   4  18      648.51      769.71     20.79 o
   7   4  18    10172.85     9898.37    101.67 o
   8   4  18      715.44      790.54     21.67 o
   9   4  18      804.31      825.21     25.26 o
  10   4  18      320.61      631.25     51.31 o
  11   4  18      419.16      481.69     22.21 o
  12   4  18      214.17      255.30     21.33 o
  13   4  18      286.42      400.04     29.79 o
  14   4  18      290.56      293.88     27.65 o
  15   4  18      540.16      653.87     36.68 o
  16   4  18      144.97      227.19     27.86 o
  17   4  18     1389.56     1471.81     58.72 o
  18   4  18       53.69      113.16     43.11 o
  19   4  18     1526.68     1505.88     58.08 o
  20   4  18      458.01      501.78     37.76 o
 -19   5  18      108.24      199.43     32.26 o
 -18   5  18      616.07      602.94     40.68 o
 -17   5  18      168.24      226.13     22.39 o
 -16   5  18      490.87      527.27     27.76 o
 -15   5  18      520.67      597.98     33.38 o
 -14   5  18      386.53      510.20     26.80 o
 -13   5  18      251.61      340.85     22.20 o
 -12   5  18     1315.06     1349.29     35.42 o
 -11   5  18        5.80       66.48     16.59 o
 -10   5  18     1536.13     1484.09     35.81 o
  -9   5  18      513.10      695.31     29.32 o
  -8   5  18      404.64      385.43     21.30 o
  -7   5  18      156.08      326.54     21.98 o
  -6   5  18      202.13      221.85     17.52 o
  -5   5  18       63.88      118.66     15.66 o
  -4   5  18     1387.43     1357.44     33.74 o
  -3   5  18       15.77       53.70     14.85 o
  -2   5  18     1527.06     1484.90     28.68 o
  -1   5  18       35.71      102.73     14.34 o
   0   5  18     2441.82     2407.34     40.62 o
   1   5  18       34.92       72.88     14.28 o
   2   5  18     1953.61     1953.40     38.76 o
   3   5  18        6.43       46.22     12.90 o
   4   5  18     1709.87     1676.88     35.31 o
   5   5  18       11.80       45.17     13.49 o
   6   5  18     7150.16     6988.46     90.47 o
   7   5  18       49.99      113.07     16.05 o
   8   5  18     7251.60     6992.83     90.67 o
   9   5  18      281.35      368.98     21.31 o
  10   5  18     3217.09     2954.43     55.30 o
  11   5  18      653.02      676.74     34.87 o
  12   5  18     1334.73     1255.47     44.24 o
  13   5  18      289.48      266.19     27.49 o
  14   5  18     1151.63     1137.64     46.91 o
  15   5  18      369.60      350.72     35.46 o
  16   5  18     1182.14     1093.57     84.50 o
  17   5  18       76.53       96.11     26.64 o
  18   5  18     1499.88     1460.98     59.40 o
 -16   6  18      895.03     1013.88     49.51 o
 -15   6  18     1091.74     1283.29     56.93 o
 -14   6  18     2314.68     2343.17     59.82 o
 -13   6  18     2919.07     2986.14     65.82 o
 -12   6  18      329.74      427.82     25.41 o
 -11   6  18     4112.90     4162.71     71.57 o
 -10   6  18      957.20     1028.88     36.40 o
  -9   6  18     4993.23     4800.04     95.03 o
  -8   6  18      183.02      219.38     24.47 o
  -7   6  18     2766.71     2804.18     66.53 o
  -6   6  18      437.49      525.27     34.76 o
  -5   6  18     3657.83     3583.98     63.45 o
  -4   6  18      444.69      586.05     46.98 o
  -3   6  18     4611.85     4381.27     89.35 o
  -2   6  18      157.05      254.53     28.51 o
  -1   6  18     3596.47     3398.33     65.14 o
   0   6  18      156.94      221.07     22.34 o
   1   6  18     2274.98     2092.02     50.02 o
   2   6  18       53.70      143.49     18.04 o
   3   6  18      616.99      678.03     30.34 o
   4   6  18        0.35       98.24     19.94 o
   5   6  18     2372.54     2261.44     49.79 o
   6   6  18      159.61      218.01     22.66 o
   7   6  18     1443.95     1351.85     40.47 o
   8   6  18       31.32      156.38     20.19 o
   9   6  18     1484.01     1291.81     39.04 o
  10   6  18      400.88      529.99     33.15 o
  11   6  18      294.25      237.19     27.93 o
  12   6  18       86.42      132.30     26.06 o
  13   6  18      386.32      412.45     33.31 o
  14   6  18      126.50      137.11     27.99 o
  15   6  18      638.49      651.73     40.58 o
 -11   7  18       99.69      136.40     47.03 o
 -10   7  18      743.12      761.93     82.31 o
  -9   7  18      149.69      221.05     54.09 o
  -8   7  18     1007.09      997.63     53.77 o
  -7   7  18       10.76       58.75     22.06 o
  -6   7  18      390.33      506.64     40.81 o
  -5   7  18       80.99      125.30     29.91 o
  -4   7  18     1052.13     1076.01     58.33 o
  -3   7  18       24.77       59.62     25.12 o
  -2   7  18     1447.47     1330.01     49.78 o
  -1   7  18      121.88      207.68     32.83 o
   0   7  18     1773.18     1597.70     59.90 o
   1   7  18        1.81       45.36     23.48 o
   2   7  18      864.49      869.85     40.59 o
   3   7  18       13.97        8.90     21.44 o
   4   7  18     1266.00     1334.52     44.85 o
   5   7  18      170.96      217.61     23.41 o
   6   7  18     2070.34     2135.87     49.84 o
   7   7  18        7.50       63.70     23.52 o
   8   7  18     1438.96     1445.54     52.48 o
   9   7  18        0.69       65.85     25.22 o
  10   7  18     1461.31     1465.74     50.66 o
 -24   1  19       99.26      100.33     28.67 o
 -23   1  19        2.47       -2.07     35.54 o
 -22   1  19      483.73      572.98     39.54 o
 -21   1  19      227.35      354.46     38.10 o
 -20   1  19       99.86      149.79     40.29 o
 -19   1  19       46.18       85.59     23.51 o
 -18   1  19      324.68      372.55     33.49 o
 -17   1  19       95.71      129.19     25.41 o
 -16   1  19      316.53      367.81     20.86 o
 -15   1  19      142.15      124.63     13.46 o
 -14   1  19     1843.38     1721.43     37.40 o
 -13   1  19      277.92      296.16     22.17 o
 -12   1  19      130.38      132.76     12.90 o
 -11   1  19      352.60      377.21     16.48 o
 -10   1  19     2263.38     2285.12     32.15 o
  -9   1  19      429.54      448.91     22.72 o
  -8   1  19      395.56      431.69     16.58 o
  -7   1  19       47.75       87.82     11.47 o
  -6   1  19      251.08      282.86     11.94 o
  -5   1  19       81.00       69.27      7.52 o
  -4   1  19     1076.27     1009.80     15.65 o
  -3   1  19       86.73       92.33      7.59 o
  -2   1  19      456.26      468.26     12.63 o
  -1   1  19       26.90       34.17      6.91 o
   0   1  19      119.22      140.89      8.18 o
   1   1  19       82.01      106.91      7.40 o
   2   1  19      308.59      304.87     10.25 o
   3   1  19       45.17       62.01      8.65 o
   4   1  19      303.89      307.30     13.30 o
   5   1  19      483.37      510.78     13.52 o
   6   1  19     1599.83     1601.91     29.28 o
   7   1  19       84.85      101.93     13.53 o
   8   1  19      222.04      226.78     15.25 o
   9   1  19      326.34      345.97     19.22 o
  10   1  19        3.76       12.94     12.33 o
  11   1  19       17.45       34.88     11.41 o
  12   1  19        2.47       -3.13     10.54 o
  13   1  19       39.18       93.85     15.22 o
  14   1  19        1.86        3.18     12.23 o
  15   1  19       94.94       97.64     14.96 o
  16   1  19       68.08       71.10     16.48 o
  17   1  19        3.74        1.23     14.17 o
  18   1  19      195.45      248.00     23.45 o
  19   1  19      145.89      157.05     20.06 o
  20   1  19       21.74       39.55     30.76 o
  21   1  19      164.26      204.28     23.44 o
  22   1  19       52.24       68.39     20.72 o
  23   1  19       37.32       39.94     20.83 o
 -23   2  19      180.67      234.88     39.97 o
 -22   2  19      578.54      592.09     40.69 o
 -21   2  19      825.14      909.30     54.69 o
 -20   2  19       68.67      138.07     40.86 o
 -19   2  19      459.62      482.31     59.91 o
 -18   2  19       10.93        4.68     26.14 o
 -17   2  19      209.98      274.30     33.70 o
 -16   2  19       96.91       99.31     17.58 o
 -15   2  19      517.27      538.34     32.22 o
 -14   2  19       78.83       98.41     13.55 o
 -13   2  19      301.73      343.81     25.07 o
 -12   2  19       11.26       32.39     12.37 o
 -11   2  19     5281.45     5229.71     60.02 o
 -10   2  19     1560.65     1491.40     27.14 o
  -9   2  19       47.77       86.99     12.84 o
  -8   2  19       22.82      103.55     16.15 o
  -7   2  19       20.56       27.49      8.24 o
  -6   2  19      201.95      165.30     12.83 o
  -5   2  19      931.54      870.14     18.20 o
  -4   2  19      556.86      551.04     13.72 o
  -3   2  19     2111.94     2093.39     22.07 o
  -2   2  19       85.56      117.88      7.65 o
  -1   2  19      843.87      838.56     16.71 o
   0   2  19       95.50      106.86      9.28 o
   1   2  19      681.70      695.67     14.78 o
   2   2  19       41.05       69.09      8.71 o
   3   2  19      422.83      447.11     15.06 o
   4   2  19      576.06      566.06     17.43 o
   5   2  19      296.04      296.72     13.84 o
   6   2  19       33.77       34.68     11.06 o
   7   2  19     5383.07     5326.07     58.25 o
   8   2  19     2403.00     2363.16     39.50 o
   9   2  19      273.50      315.51     13.86 o
  10   2  19      274.16      401.61     20.39 o
  11   2  19      236.85      243.32     14.07 o
  12   2  19      326.38      349.91     15.87 o
  13   2  19       86.55      106.42     13.88 o
  14   2  19      129.51      139.55     15.58 o
  15   2  19        8.21       -0.91     15.18 o
  16   2  19      420.95      472.99     25.43 o
  17   2  19      389.18      377.90     28.50 o
  18   2  19       73.29      128.34     25.46 o
  19   2  19      227.47      242.28     36.32 o
  20   2  19      156.36      238.39     29.92 o
  21   2  19       31.07       40.31     23.93 o
  22   2  19      148.20      166.57     28.50 o
 -22   3  19      522.99      574.04     40.75 o
 -21   3  19      197.33      214.71     36.75 o
 -20   3  19     1146.71     1135.82     67.02 o
 -19   3  19       29.53       98.18     30.55 o
 -18   3  19      590.63      672.20     37.48 o
 -17   3  19        4.15       29.63     18.69 o
 -16   3  19      984.36     1031.41     36.83 o
 -15   3  19        1.37        1.88     14.89 o
 -14   3  19     1877.37     1842.61     40.94 o
 -13   3  19       17.31       44.52     13.19 o
 -12   3  19     1514.20     1503.43     31.46 o
 -11   3  19      204.37      259.51     15.09 o
 -10   3  19     2702.92     2683.71     38.59 o
  -9   3  19     1147.89     1201.67     24.02 o
  -8   3  19     1148.08     1105.24     21.86 o
  -7   3  19        6.06       62.00     10.66 o
  -6   3  19      579.14      672.80     22.37 o
  -5   3  19     1166.64     1060.82     33.36 o
  -4   3  19     3158.01     2973.71     35.20 o
  -3   3  19       28.27       54.08     10.45 o
  -2   3  19     1968.85     1881.82     27.70 o
  -1   3  19      239.23      267.27     11.99 o
   0   3  19     1791.03     1775.05     26.53 o
   1   3  19      562.08      587.36     16.86 o
   2   3  19     1232.07     1129.69     32.57 o
   3   3  19       58.70       57.83     15.14 o
   4   3  19      104.57       76.56     14.24 o
   5   3  19     1659.64     1495.56     30.33 o
   6   3  19     4291.67     4124.45     57.15 o
   7   3  19      469.79      472.94     19.05 o
   8   3  19     2051.73     1958.85     37.78 o
   9   3  19      822.72      822.74     23.31 o
  10   3  19      303.07      266.71     21.56 o
  11   3  19      676.88      665.79     24.65 o
  12   3  19      264.51      252.41     17.14 o
  13   3  19      596.62      551.30     27.10 o
  14   3  19       97.57      105.02     22.87 o
  15   3  19      586.21      587.65     33.35 o
  16   3  19      516.06      502.57     35.21 o
  17   3  19      154.58      191.95     30.46 o
  18   3  19      588.08      623.89     42.09 o
  19   3  19      465.50      468.08     35.63 o
  20   3  19       49.93       33.28     26.50 o
  21   3  19      403.17      459.58     37.04 o
 -21   4  19      448.85      502.30     38.83 o
 -20   4  19        5.21       34.29     22.21 o
 -19   4  19      293.11      265.70     27.50 o
 -18   4  19        7.69       35.05     20.73 o
 -17   4  19      272.49      300.10     31.64 o
 -16   4  19        1.77       28.25     18.63 o
 -15   4  19      655.47      682.84     31.87 o
 -14   4  19        5.14       24.38     18.13 o
 -13   4  19      228.84      254.73     17.92 o
 -12   4  19      154.43      178.45     16.26 o
 -11   4  19     1686.48     1696.30     32.65 o
 -10   4  19        0.61       29.20     17.88 o
  -9   4  19      555.89      612.59     23.33 o
  -8   4  19       51.08       75.19     14.76 o
  -7   4  19      212.10      250.98     21.70 o
  -6   4  19       42.51       48.75     14.50 o
  -5   4  19       68.54       82.36     16.27 o
  -4   4  19      232.28      230.96     19.90 o
  -3   4  19      687.80      704.10     21.61 o
  -2   4  19       48.67       51.96     15.47 o
  -1   4  19      774.78      736.24     25.24 o
   0   4  19       24.82       27.27     14.27 o
   1   4  19      281.93      300.05     19.33 o
   2   4  19      157.29      166.16     18.02 o
   3   4  19        3.51       -0.95     12.29 o
   4   4  19        8.63       -5.53     11.89 o
   5   4  19      167.79      193.00     19.26 o
   6   4  19      881.56      814.26     29.17 o
   7   4  19       77.46      100.99     15.07 o
   8   4  19       26.01       26.51     14.57 o
   9   4  19      374.45      351.57     18.46 o
  10   4  19      116.04      134.86     16.76 o
  11   4  19        2.36      -11.29     13.82 o
  12   4  19      117.72      139.25     20.65 o
  13   4  19       38.28       23.56     20.55 o
  14   4  19       12.60        1.75     22.58 o
  15   4  19       16.62       29.39     23.69 o
  16   4  19       12.93       33.46     25.00 o
  17   4  19       69.44       79.07     27.15 o
  18   4  19      143.50      190.34     31.71 o
  19   4  19      231.28      283.24     33.61 o
 -18   5  19        6.82       15.57     29.93 o
 -17   5  19       56.41       53.57     26.09 o
 -16   5  19       10.47        5.75     21.00 o
 -15   5  19       63.39       86.71     22.04 o
 -14   5  19      115.05       86.21     21.70 o
 -13   5  19      176.19      209.58     24.02 o
 -12   5  19       89.80      107.37     20.10 o
 -11   5  19      121.13      129.84     20.21 o
 -10   5  19        2.70       -2.61     17.09 o
  -9   5  19        6.18       -7.92     17.48 o
  -8   5  19        1.18       -5.64     16.67 o
  -7   5  19       62.22       29.91     19.84 o
  -6   5  19       24.43       -0.59     15.71 o
  -5   5  19      376.99      409.57     25.67 o
  -4   5  19        7.07       24.28     16.00 o
  -3   5  19       73.52       69.64     14.66 o
  -2   5  19      147.12      142.29     17.02 o
  -1   5  19       42.70       39.56     15.58 o
   0   5  19      109.58       97.50     15.91 o
   1   5  19       33.80       21.48     14.01 o
   2   5  19       12.01       11.91     17.76 o
   3   5  19        1.19       20.73     16.73 o
   4   5  19       30.81       23.40     19.16 o
   5   5  19      109.14      106.87     20.21 o
   6   5  19       20.96       13.81     31.23 o
   7   5  19       38.11       38.73     17.94 o
   8   5  19        2.14        1.97     15.99 o
   9   5  19       75.31       73.66     16.47 o
  10   5  19       19.61        7.67     16.38 o
  11   5  19        0.00      -10.29     19.89 o
  12   5  19        5.43       13.28     21.69 o
  13   5  19       41.71       60.81     25.12 o
  14   5  19        0.12      -14.89     24.70 o
  15   5  19       36.69       61.23     25.70 o
  16   5  19        3.70        8.30     25.02 o
  17   5  19        0.74        5.48     25.56 o
 -15   6  19      117.03      172.87     26.96 o
 -14   6  19        1.27       51.10     22.53 o
 -13   6  19      692.33      774.20     40.69 o
 -12   6  19       34.28       73.03     22.43 o
 -11   6  19      239.79      262.80     28.12 o
 -10   6  19      119.52      141.92     21.98 o
  -9   6  19      318.97      313.03     26.23 o
  -8   6  19      106.75      139.19     21.93 o
  -7   6  19      176.78      175.92     25.93 o
  -6   6  19        8.53       44.70     24.08 o
  -5   6  19      946.42      847.75     36.67 o
  -4   6  19        1.95       11.56     20.28 o
  -3   6  19      295.84      345.74     30.99 o
  -2   6  19      150.50      188.66     25.93 o
  -1   6  19       90.34      122.95     24.79 o
   0   6  19       64.91       61.05     23.42 o
   1   6  19        7.69       -3.02     21.16 o
   2   6  19       43.93       43.92     21.79 o
   3   6  19      139.77      154.61     28.88 o
   4   6  19       24.17       29.31     21.79 o
   5   6  19      120.79      132.74     26.61 o
   6   6  19       26.17       13.18     22.76 o
   7   6  19      335.92      332.84     38.36 o
   8   6  19      145.06      136.87     24.60 o
   9   6  19        2.33      -14.17     21.94 o
  10   6  19       77.21       57.48     24.27 o
  11   6  19        6.49      -15.18     21.33 o
  12   6  19        1.69      -20.83     20.83 o
  13   6  19       13.82        5.84     23.69 o
  14   6  19       13.55      -21.00     23.85 o
 -10   7  19      185.63      250.25     46.27 o
  -9   7  19      132.65      159.04     40.54 o
  -8   7  19      396.63      407.39     33.87 o
  -7   7  19       53.79       71.06     29.93 o
  -6   7  19      461.49      525.23     58.79 o
  -5   7  19       47.67      118.82     28.70 o
  -4   7  19      771.68      740.65     69.16 o
  -3   7  19       56.78       46.62     26.97 o
  -2   7  19      262.91      317.54     56.44 o
  -1   7  19      493.45      525.24     37.58 o
   0   7  19      481.08      533.59     38.00 o
   1   7  19       60.68       91.19     47.55 o
   2   7  19      274.06      261.91     31.48 o
   3   7  19      248.18      265.04     31.11 o
   4   7  19      555.35      597.82     40.09 o
   5   7  19       74.79      127.93     27.90 o
   6   7  19      537.18      660.61     41.80 o
   7   7  19      508.64      595.56     40.43 o
   8   7  19      708.62      819.11     78.78 o
   9   7  19      132.80      191.56     32.44 o
 -23   0  20     1363.26     1288.47     91.71 o
 -22   0  20     3762.06     3820.95    143.45 o
 -21   0  20     4088.02     4110.20    148.15 o
 -20   0  20     3440.99     3562.27    138.75 o
 -19   0  20     2736.84     2426.66    105.82 o
 -18   0  20     1019.48      961.82     75.25 o
 -17   0  20     1316.70     1422.51     82.31 o
 -16   0  20      314.52      345.80     43.51 o
 -15   0  20     4424.19     4352.73     97.50 o
 -14   0  20      514.47      584.76     48.65 o
 -13   0  20     1057.13     1083.34     33.67 o
 -12   0  20     7194.63     6863.77    108.34 o
 -11   0  20    16195.30    15626.44    223.61 o
 -10   0  20    10553.89    10189.30    171.27 o
  -9   0  20     1056.17     1525.98     70.55 o
  -8   0  20     1661.12     2072.15     70.84 o
  -7   0  20      843.60     1025.55     57.38 o
  -6   0  20     4790.11     4594.41     61.79 o
  -5   0  20     5292.28     5434.18     78.93 o
  -4   0  20    13416.75    13032.89    149.00 o
  -3   0  20     6546.19     6717.45     76.70 o
  -2   0  20    15943.84    16278.44    188.07 o
  -1   0  20     5210.40     5496.34     65.97 o
   0   0  20    10451.88    10847.51    117.79 o
   1   0  20     3033.20     3212.93     54.63 o
   2   0  20     4224.31     4406.40     54.43 o
   3   0  20     2130.26     2230.52     56.15 o
   4   0  20    15397.63    15499.67    212.86 o
   5   0  20      452.40      505.85     39.85 o
   6   0  20    10375.99    10244.71    169.57 o
   7   0  20    16241.89    15828.32    266.67 o
   8   0  20    37620.95    36970.79    555.48 o
   9   0  20       77.94      211.65     35.27 o
  10   0  20     8884.25     9014.47    159.27 o
  11   0  20      301.19      307.62     25.17 o
  12   0  20     4838.51     4501.91    107.00 o
  13   0  20        5.82       14.37     17.30 o
  14   0  20     3351.38     3343.60     71.86 o
  15   0  20      368.64      361.54     28.94 o
  16   0  20     5964.72     5383.48    102.54 o
  17   0  20      131.28      126.79     29.06 o
  18   0  20     1938.12     2077.78     70.54 o
  19   0  20       12.63       95.90     34.06 o
  20   0  20     1028.84      930.16     75.25 o
  21   0  20       16.12      117.05     51.74 o
  22   0  20     1258.46     1363.33     64.79 o
 -23   1  20      246.02      264.99     39.18 o
 -22   1  20     2145.37     2522.05     70.99 o
 -21   1  20     4533.73     4843.65    101.63 o
 -20   1  20      897.42      954.43     80.45 o
 -19   1  20     1380.12     1395.38     48.46 o
 -18   1  20     2186.68     2310.79     81.88 o
 -17   1  20      660.38      635.64     33.89 o
 -16   1  20     4642.87     4883.48     82.07 o
 -15   1  20      809.32      813.13     33.65 o
 -14   1  20     5069.47     4996.31     55.76 o
 -13   1  20     1877.22     1936.69     35.25 o
 -12   1  20     3033.97     3033.88     40.24 o
 -11   1  20     5426.46     5430.74     58.38 o
 -10   1  20     7785.11     7581.55     75.44 o
  -9   1  20     8227.20     8155.47     89.99 o
  -8   1  20     2946.48     2945.06     39.96 o
  -7   1  20     2296.50     2501.17     34.59 o
  -6   1  20      661.10      854.29     28.00 o
  -5   1  20     3870.67     3855.98     47.67 o
  -4   1  20     5405.60     5131.55     50.07 o
  -3   1  20     6326.59     6226.33     54.12 o
  -2   1  20     1968.31     2048.77     24.48 o
  -1   1  20     2760.54     2813.61     29.23 o
   0   1  20      281.73      327.78     12.40 o
   1   1  20     1349.80     1391.90     21.71 o
   2   1  20     1428.69     1425.42     20.56 o
   3   1  20       97.62      142.65     15.65 o
   4   1  20     2235.63     2271.85     35.47 o
   5   1  20     6062.81     6204.80     77.36 o
   6   1  20     6964.42     7141.11     88.43 o
   7   1  20      564.40      705.57     27.19 o
   8   1  20     1026.08     1131.70     46.85 o
   9   1  20     3771.15     3604.80     49.30 o
  10   1  20        9.18       54.51     19.41 o
  11   1  20      473.24      513.05     32.84 o
  12   1  20       95.01      143.33     14.82 o
  13   1  20      415.33      516.19     25.03 o
  14   1  20      256.50      235.44     15.43 o
  15   1  20     2993.48     3078.57     47.31 o
  16   1  20      204.61      254.80     23.79 o
  17   1  20      572.85      738.53     26.57 o
  18   1  20       37.12       75.38     19.04 o
  19   1  20     2039.52     1931.81     46.45 o
  20   1  20        9.98       99.95     42.45 o
  21   1  20     1696.69     1829.35     45.95 o
  22   1  20      217.29      242.26     26.89 o
 -23   2  20      253.13      268.38     47.03 o
 -22   2  20      842.89      961.32     51.20 o
 -21   2  20     1165.75     1227.45     74.80 o
 -20   2  20     1129.22     1217.10     75.52 o
 -19   2  20      554.10      556.73     54.73 o
 -18   2  20      186.57      225.64     39.68 o
 -17   2  20      231.26      300.55     35.98 o
 -16   2  20      202.04      243.85     26.71 o
 -15   2  20     1332.18     1382.05     52.16 o
 -14   2  20       20.09       50.34     12.67 o
 -13   2  20      122.65      165.70     14.49 o
 -12   2  20     2588.55     2547.70     40.99 o
 -11   2  20     3908.91     3852.56     50.69 o
 -10   2  20     1551.76     1532.36     39.24 o
  -9   2  20      228.79      263.42     14.30 o
  -8   2  20      750.23      755.67     19.64 o
  -7   2  20      199.54      229.13     13.50 o
  -6   2  20      536.14      574.83     17.91 o
  -5   2  20      440.98      477.30     17.36 o
  -4   2  20     2322.66     2210.59     30.57 o
  -3   2  20     1019.13      957.88     16.83 o
  -2   2  20     4407.34     4401.98     48.11 o
  -1   2  20     1684.00     1654.78     26.98 o
   0   2  20      915.80      940.00     21.42 o
   1   2  20      316.99      335.11     12.64 o
   2   2  20      543.94      576.48     17.60 o
   3   2  20      102.39      108.40     11.91 o
   4   2  20     1137.39     1238.89     26.36 o
   5   2  20        5.65       13.05     12.18 o
   6   2  20     3527.26     3401.84     49.50 o
   7   2  20     3141.53     3161.53     47.69 o
   8   2  20     4041.55     4060.74     54.20 o
   9   2  20       79.56       93.06     12.83 o
  10   2  20     1219.93     1303.65     29.50 o
  11   2  20        3.55       41.01     12.52 o
  12   2  20      459.93      525.47     22.22 o
  13   2  20       49.05       44.11     13.73 o
  14   2  20      497.98      544.52     22.89 o
  15   2  20       29.21      -13.44     18.38 o
  16   2  20      640.77      657.07     33.29 o
  17   2  20        0.56        1.59     22.06 o
  18   2  20      605.53      718.10     57.36 o
  19   2  20       62.96      106.96     29.53 o
  20   2  20      125.90      149.22     27.10 o
  21   2  20      152.07      234.78     57.93 o
 -21   3  20      211.39      253.58     35.07 o
 -20   3  20      959.62      995.94     59.66 o
 -19   3  20       59.84      121.84     32.80 o
 -18   3  20      317.26      316.50     32.25 o
 -17   3  20      248.55      276.91     28.51 o
 -16   3  20     1213.48     1192.69     40.39 o
 -15   3  20      337.57      354.09     49.56 o
 -14   3  20       11.00       11.51     17.51 o
 -13   3  20     1491.02     1513.99     35.95 o
 -12   3  20     2034.33     2109.30     42.33 o
 -11   3  20       45.99       79.77     14.09 o
 -10   3  20      793.23      834.44     28.03 o
  -9   3  20      816.37      918.25     25.04 o
  -8   3  20      532.55      549.28     21.41 o
  -7   3  20      158.41      173.45     13.65 o
  -6   3  20      106.11      133.87     12.18 o
  -5   3  20      772.21      793.15     23.73 o
  -4   3  20      453.87      431.87     16.32 o
  -3   3  20     1151.54     1186.66     25.10 o
  -2   3  20     1005.95      976.65     20.39 o
  -1   3  20      575.48      598.37     17.74 o
   0   3  20      467.96      462.74     15.56 o
   1   3  20      686.36      671.61     22.10 o
   2   3  20       16.22       21.00     12.58 o
   3   3  20      521.93      497.01     22.45 o
   4   3  20      112.50       73.43     13.18 o
   5   3  20      856.33      825.25     26.01 o
   6   3  20       66.62       95.29     14.99 o
   7   3  20     1500.25     1439.38     32.12 o
   8   3  20      293.44      269.10     22.73 o
   9   3  20      978.37      913.32     35.10 o
  10   3  20       41.44       26.61     18.02 o
  11   3  20      474.27      460.73     28.22 o
  12   3  20       59.23       72.10     17.15 o
  13   3  20      411.46      419.37     30.70 o
  14   3  20       47.32       35.75     23.08 o
  15   3  20      462.09      465.75     31.42 o
  16   3  20        0.39        3.00     21.88 o
  17   3  20      265.04      269.32     29.60 o
  18   3  20        6.83       83.66     30.72 o
  19   3  20      483.49      582.43     63.18 o
  20   3  20        0.79       -2.65     27.37 o
 -20   4  20       11.35       12.13     26.52 o
 -19   4  20      191.74      199.66     28.05 o
 -18   4  20       37.40       47.04     20.09 o
 -17   4  20       31.10       50.15     21.14 o
 -16   4  20       10.84       19.83     23.17 o
 -15   4  20      200.93      202.67     24.01 o
 -14   4  20      172.62      202.14     23.38 o
 -13   4  20       31.46       56.22     18.00 o
 -12   4  20       27.96       62.23     19.12 o
 -11   4  20      415.50      466.52     20.69 o
 -10   4  20       13.29        5.57     13.17 o
  -9   4  20       50.06       72.72     17.74 o
  -8   4  20       67.46       71.68     16.30 o
  -7   4  20      391.82      386.55     32.83 o
  -6   4  20       49.94       20.33     15.43 o
  -5   4  20       61.00       38.76     15.98 o
  -4   4  20       96.17       94.58     17.80 o
  -3   4  20      113.22      117.30     16.79 o
  -2   4  20      121.01      132.97     16.83 o
  -1   4  20      178.29      157.87     16.78 o
   0   4  20        0.54       -9.67     12.91 o
   1   4  20       19.04       11.04     14.66 o
   2   4  20       20.03       20.61     16.06 o
   3   4  20       38.08       42.38     15.71 o
   4   4  20        2.95      -10.42     13.61 o
   5   4  20       43.93       31.67     19.43 o
   6   4  20      371.77      416.71     26.66 o
   7   4  20       33.77       43.21     18.29 o
   8   4  20        7.00        2.37     17.66 o
   9   4  20        6.84       -0.22     18.54 o
  10   4  20        9.87       15.86     20.62 o
  11   4  20       34.26       36.37     23.04 o
  12   4  20       15.66        9.98     29.14 o
  13   4  20       53.72       52.51     28.67 o
  14   4  20       68.84       66.92     24.71 o
  15   4  20        2.86        5.52     24.70 o
  16   4  20        0.31        8.54     24.85 o
  17   4  20       38.40       78.41     31.23 o
  18   4  20       33.75       22.14     26.05 o
  19   4  20        7.93       46.28     30.75 o
 -17   5  20        3.21      -12.27     29.93 o
 -16   5  20        2.38       12.25     28.68 o
 -15   5  20       35.98        3.36     24.14 o
 -14   5  20       32.83       24.43     20.58 o
 -13   5  20       17.88       -2.16     19.93 o
 -12   5  20       59.16       79.19     27.83 o
 -11   5  20       73.13       77.54     20.75 o
 -10   5  20       99.70       78.75     19.13 o
  -9   5  20        3.56       -2.46     17.19 o
  -8   5  20       12.42        7.43     17.26 o
  -7   5  20       52.00       31.05     17.80 o
  -6   5  20       12.48        5.29     16.46 o
  -5   5  20      306.32      262.76     23.60 o
  -4   5  20       68.18       69.56     19.27 o
  -3   5  20      331.63      302.77     20.26 o
  -2   5  20       83.53       93.73     19.05 o
  -1   5  20      206.07      213.52     21.30 o
   0   5  20        3.15       -7.40     14.22 o
   1   5  20       62.44       61.63     15.81 o
   2   5  20        1.36       -6.42     18.96 o
   3   5  20       38.48       33.00     23.42 o
   4   5  20       22.00       43.62     21.36 o
   5   5  20        2.27      -12.31     17.52 o
   6   5  20        2.42        9.29     18.44 o
   7   5  20       25.85       24.20     21.34 o
   8   5  20       56.02       55.83     23.48 o
   9   5  20      145.55      151.96     26.72 o
  10   5  20       88.34       78.14     26.25 o
  11   5  20       50.73       48.35     32.62 o
  12   5  20      235.94      276.66     45.94 o
  13   5  20       24.50       34.00     45.15 o
  14   5  20       13.93       63.33     31.29 o
  15   5  20        1.77      -18.02     29.76 o
  16   5  20       68.76       73.50     28.15 o
 -14   6  20       39.70       61.72     23.51 o
 -13   6  20       85.71      122.88     23.89 o
 -12   6  20       62.95       81.75     23.00 o
 -11   6  20      366.90      428.59     43.65 o
 -10   6  20      156.76      179.73     31.28 o
  -9   6  20        2.77      -16.80     19.51 o
  -8   6  20        0.50       15.87     19.56 o
  -7   6  20       69.79       29.93     22.37 o
  -6   6  20        8.03       10.60     25.87 o
  -5   6  20       24.54       45.64     20.77 o
  -4   6  20      102.25       84.22     36.48 o
  -3   6  20       85.15       84.88     24.36 o
  -2   6  20        1.81      -10.53     21.24 o
  -1   6  20       13.92        0.78     21.72 o
   0   6  20        4.83       18.65     21.06 o
   1   6  20        8.41       -4.00     22.15 o
   2   6  20       17.87       16.54     23.00 o
   3   6  20        3.13       -8.58     25.65 o
   4   6  20        4.26       -0.09     23.89 o
   5   6  20       18.35      -34.62     34.62 o
   6   6  20       46.97       39.63     28.74 o
   7   6  20      225.95      220.29     31.78 o
   8   6  20      202.25      189.15     36.27 o
   9   6  20       89.00      123.51     37.28 o
  10   6  20       21.17       23.80     33.82 o
  11   6  20        1.01      -22.40     30.43 o
  12   6  20       10.69       33.74     34.35 o
  13   6  20       22.53        4.92     35.03 o
  -8   7  20       48.99       82.94     28.67 o
  -7   7  20       72.14       73.22     30.46 o
  -6   7  20       47.03       88.93     31.07 o
  -5   7  20       22.08       57.84     30.46 o
  -4   7  20      259.92      291.13     53.17 o
  -3   7  20      586.38      604.84     48.03 o
  -2   7  20       39.46       69.47     30.46 o
  -1   7  20       91.91      157.59     34.80 o
   0   7  20       32.48       15.64     30.46 o
   1   7  20      416.38      389.92     53.11 o
   2   7  20       77.62       87.76     33.82 o
   3   7  20       40.54       51.74     48.21 o
   4   7  20       12.84       36.61     25.73 o
   5   7  20      243.55      302.07     51.24 o
   6   7  20      355.91      335.24     37.38 o
   7   7  20      196.33      262.32     31.90 o
 -22   1  21       26.95       83.57     32.14 o
 -21   1  21      772.20      820.08     70.55 o
 -20   1  21      226.89      228.21     38.25 o
 -19   1  21      194.66      210.92     34.06 o
 -18   1  21       13.23       65.58     23.80 o
 -17   1  21      344.98      366.56     29.78 o
 -16   1  21       29.44       70.16     18.56 o
 -15   1  21      747.69      723.74     26.03 o
 -14   1  21      190.09      211.90     14.79 o
 -13   1  21      308.78      324.44     21.44 o
 -12   1  21       61.41       74.18     12.14 o
 -11   1  21     1184.35     1149.98     23.51 o
 -10   1  21        1.46        2.38     10.27 o
  -9   1  21      796.25      760.33     25.25 o
  -8   1  21        6.70        7.60     10.44 o
  -7   1  21      999.60     1009.66     29.14 o
  -6   1  21       32.97       39.88     18.77 o
  -5   1  21      425.29      452.88     20.93 o
  -4   1  21      180.57      153.67     11.70 o
  -3   1  21     1379.82     1252.09     23.14 o
  -2   1  21      186.17      166.34      9.63 o
  -1   1  21      308.44      317.94     13.84 o
   0   1  21       98.79      115.04     10.25 o
   1   1  21      242.73      230.24     12.86 o
   2   1  21      152.24      154.88     11.53 o
   3   1  21        4.12       -7.57     11.06 o
   4   1  21      675.59      695.84     26.26 o
   5   1  21     1400.44     1417.84     34.13 o
   6   1  21      575.39      609.91     24.28 o
   7   1  21      134.02      171.71     17.85 o
   8   1  21       16.18       19.54     12.84 o
   9   1  21      516.38      495.72     20.93 o
  10   1  21       35.12       34.70     12.78 o
  11   1  21      179.97      160.50     16.70 o
  12   1  21       68.94       55.91     15.79 o
  13   1  21       23.91       24.26     24.78 o
  14   1  21       75.92       67.67     20.30 o
  15   1  21      659.29      681.44     33.93 o
  16   1  21        6.43       35.13     21.06 o
  17   1  21       76.87      114.24     23.51 o
  18   1  21       49.02       59.84     29.79 o
  19   1  21       73.82       86.64     37.63 o
  20   1  21       66.06       79.92     23.16 o
  21   1  21      422.50      478.46     31.15 o
 -22   2  21      902.42      990.90     73.31 o
 -21   2  21       21.11       51.81     26.35 o
 -20   2  21      652.12      665.58     61.54 o
 -19   2  21       58.26      130.33     29.75 o
 -18   2  21      348.79      356.41     31.48 o
 -17   2  21        1.23       14.95     20.27 o
 -16   2  21      416.52      381.43     26.11 o
 -15   2  21        6.07        3.95     26.94 o
 -14   2  21       99.04      141.66     15.86 o
 -13   2  21        4.86       21.45     12.97 o
 -12   2  21     2620.31     2616.25     47.02 o
 -11   2  21        6.10       46.25     14.08 o
 -10   2  21      993.48      993.12     28.14 o
  -9   2  21        1.93       27.30     10.36 o
  -8   2  21      536.60      567.27     22.39 o
  -7   2  21      342.30      307.73     14.72 o
  -6   2  21     1225.45     1108.79     25.99 o
  -5   2  21      210.76      185.66     14.05 o
  -4   2  21     1526.27     1539.96     28.01 o
  -3   2  21      110.80      134.27     12.64 o
  -2   2  21     2156.45     2085.41     32.89 o
  -1   2  21      151.03      142.23     13.64 o
   0   2  21     1127.34     1177.03     27.07 o
   1   2  21        9.06        5.16     12.80 o
   2   2  21      163.90      164.84     16.33 o
   3   2  21       74.37       91.00     13.07 o
   4   2  21     1318.67     1304.93     29.91 o
   5   2  21        2.15        7.76     13.95 o
   6   2  21      456.68      529.10     22.36 o
   7   2  21       32.16       51.37     13.44 o
   8   2  21     3000.86     2915.09     43.68 o
   9   2  21      144.82      176.87     14.62 o
  10   2  21      646.83      721.11     26.53 o
  11   2  21       19.12       54.25     15.22 o
  12   2  21       37.33       38.15     14.86 o
  13   2  21        6.09       -5.16     15.03 o
  14   2  21      111.79      111.36     24.44 o
  15   2  21      194.69      193.55     35.27 o
  16   2  21      592.18      539.33     46.20 o
  17   2  21       10.88        6.03     44.68 o
  18   2  21      112.00      121.13     39.05 o
  19   2  21       30.07       75.94     47.44 o
  20   2  21      101.36      100.53     31.90 o
 -21   3  21     1030.11     1120.60     53.35 o
 -20   3  21       53.35       71.46     51.21 o
 -19   3  21      726.12      788.44     38.45 o
 -18   3  21        7.60       22.12     21.41 o
 -17   3  21     1121.08     1123.96     57.97 o
 -16   3  21      218.60      269.56     25.20 o
 -15   3  21      535.09      603.05     48.54 o
 -14   3  21       27.37       26.27     37.34 o
 -13   3  21     1159.03     1193.56     36.70 o
 -12   3  21       13.70       61.87     15.22 o
 -11   3  21     2617.19     2627.74     50.47 o
 -10   3  21       90.82      119.32     17.17 o
  -9   3  21     1426.00     1487.58     36.16 o
  -8   3  21       77.76       82.91     15.10 o
  -7   3  21     1626.15     1675.83     33.89 o
  -6   3  21       96.89      134.09     14.41 o
  -5   3  21     2180.79     2070.30     34.73 o
  -4   3  21      152.78      149.18     14.10 o
  -3   3  21     2651.60     2453.60     65.65 o
  -2   3  21      233.86      217.26     15.27 o
  -1   3  21     2161.43     2132.39     38.28 o
   0   3  21       72.67       86.91     11.36 o
   1   3  21     1338.25     1230.04     30.26 o
   2   3  21        1.27       12.04     14.25 o
   3   3  21      790.90      733.80     25.74 o
   4   3  21      637.20      652.43     30.00 o
   5   3  21     4183.04     4026.25     74.64 o
   6   3  21      235.55      247.22     20.27 o
   7   3  21     1625.82     1514.86     43.44 o
   8   3  21      103.98      134.97     25.83 o
   9   3  21     1346.65     1248.15     46.75 o
  10   3  21      237.94      278.63     29.47 o
  11   3  21     1251.90     1202.60     73.93 o
  12   3  21      108.97      106.13     20.85 o
  13   3  21      150.57      101.59     21.29 o
  14   3  21      370.12      396.45     44.07 o
  15   3  21     1464.26     1376.45     66.67 o
  16   3  21        4.68       34.84     35.03 o
  17   3  21      269.03      267.41     42.92 o
[truncated: 69,732 more chars]
